# Supplementary material for: Lipidome profiles of postnatal day 2 vaginal swabs reflect fat composition of gilt’s postnatal diet
Source: PLoS One. 2019 Sep 26;14(9):e0215186. doi: 10.1371/journal.pone.0215186 (PMC6762109; doi:10.1371/journal.pone.0215186)
Supplement: S1 Table — (XLSX) [file pone.0215186.s003.xlsx]

## Sheet: S1 Table
Table S1: Neutral Loss and Precursor Scan Modes Used for Discovery of MRM Transitions
Prec/NL scan number	Scan mode	Description	Ion detected	Targeted lipids/metabolites	Reference	Ion mode
4	NL 141	Neutral loss of 141 mass units - positive ion mode	[M+H]+	Phosphatidylethanolamine (PE)	Brugger et al., 1997	(+)
5	NL 183	Neutral loss of 183 mass units - Phosphatidylcholine and SM lipids	[M+H]-	Phosphatidylcholine (PC), alkelnyl-acyl PC (ePC), sphingomyelin (SM) and LysoPC	Han & Gross 2005	(-)
6	NL 185	Neutral loss of 185 mass units - positive ion mode	[M+H]+	Phosphatydylserine (PS)	Brugger et al., 1997	(+)
7	NL 277	Neutral loss of 277 mass units - positive ion mode	[M+H]+ and [M+NH4]+	Phosphatidylinositol (PI)	Taguchi et al., 2005	(+)
8	NL 87	Neutral loss of 87 mass units - negative ion mode	[M-H]-	Phosphatydylserine (PS)	Brugger et al., 1997	(-)
9	NL115	Neutral loss of 115 mass units - positive ion mode	[M+H]+ and [M+NH4]+	Phosphatidic acid (PA)	Kansas State University protocol	(+)
10	NL146	Pro/anthocyanidins - positive ion mode	[M-H]+	Pro/anthocyanidins	Delgado de la Torre et al, 2013	(+)
11	NL153	Neutral loss of 153 mass units - negative ion mode	[M-H]-	Phosphoglycerols including phosphatidic acids (PA) and Lysophosphatidylglycerol (LysoPG)	Brugger et al., 1997	(-)
12	NL162	Pro/anthocyanidins - positive ion mode	[M-H]+	Pro/anthocyanidins	Delgado de la Torre et al, 2013	(+)
13	NL179	Neutral loss of 179 mass units - positive ion mode	[M+H]+ and [M+NH4]+	Glycosylinositolphosphoceramide (GIPC)	Kansas State University protocol	(+)
14	NL189	Neutral loss of 189 mass units - positive ion mode	[M+H]+ and [M+NH4]+	Phosphatydylglycerol (PG)	Taguchi et al., 2005	(+)
15	NL217	glycerolipids containing 12:0 residue - positive ion mode	[M+H]+ and [M+NH4]+	glycerolipids containing Dodecanoic acid residue	Li et al., 2014	(+)
16	NL245	glycerolipids containing 14:0 residue - positive ion mode	[M+H]+ and [M+NH4]+	glycerolipids containing Myristicacid residue	Li et al., 2014	(+)
17	NL257	glycerolipids containing 14:1 residue - positive ion mode	[M+H]+ and [M+NH4]+	glycerolipids containing myristoleic acid residue	Li et al., 2014	(+)
18	NL271	glycerolipids containing 16:1 residue - positive ion mode	[M+H]+ and [M+NH4]+	glycerolipids containing Palmitoleic/Sapienic acid residue	Li et al., 2014	(+)
19	NL273	glycerolipids containing 16:0 residue - positive ion mode	[M+H]+ and [M+NH4]+	glycerolipids containing Palmitic acid residue	Li et al., 2014	(+)
20	NL295	glycerolipids containing 18:3 residue - positive ion mode	[M+H]+ and [M+NH4]+	glycerolipids containing -gama-Linolenic acid residue	Li et al., 2014	(+)
21	NL297	glycerolipids containing 18:2 residue - positive ion mode	[M+H]+ and [M+NH4]+	glycerolipids containing Linoleic/Linoelaidic acid residue	Li et al., 2014	(+)
22	NL299	glycerolipids containing 18:1 residue - positive ion mode	[M+H]+ and [M+NH4]+	glycerolipids containing Oleic/Elaidic/Vaccenic residue	Li et al., 2014	(+)
23	NL301	glycerolipids containing 18:0 residue - positive ion mode	[M+H]+ and [M+NH4]+	glycerolipids containing Stearic acid residue	Li et al., 2014	(+)
24	NL319	glycerolipids containing 20:5 residue - positive ion mode	[M+H]+ and [M+NH4]+	glycerolipids containing Eicosapentaenoic acid residue	Li et al., 2014	(+)
25	NL321	glycerolipids containing 20:4 residue - positive ion mode	[M+H]+ and [M+NH4]+	glycerolipids containing Arachidonic acid residue	Li et al., 2014	(+)
26	NL323	glycerolipids containing 20:3 residue - positive ion mode	[M+H]+ and [M+NH4]+	glycerolipids containing eicosatrienoic residue	Li et al., 2014	(+)
27	NL325	glycerolipids containing 20:2 residue - positive ion mode	[M+H]+ and [M+NH4]+	glycerolipids containing eicosadienoic residue	Li et al., 2014	(+)
28	NL327	glycerolipids containing 20:1 residue - positive ion mode	[M+H]+ and [M+NH4]+	glycerolipids containing Gondoic acid residue	Li et al., 2014	(+)
29	NL329	glycerolipids containing 20:0 residue - positive ion mode	[M+H]+ and [M+NH4]+	glycerolipids containing Arachidicacid residue	Li et al., 2014	(+)
30	NL341	Neutral loss of 341 mass units - positive ion mode	[M+NH4]+	Digalactosyldiacylglycerol (DGDG) and monogalactosyldiacylglycerol (MGDG)	Isaac et al., 2007	(+)
31	NL345	glycerolipids containing 22:6 residue - positive ion mode	[M+H]+ and [M+NH4]+	glycerolipids containing docosahexaenoic DHA residue	Li et al., 2014	(+)
32	NL347	glycerolipids containing 22:5 residue -positive ion mode	[M+H]+ and [M+NH4]+	glycerolipids containing Eicosapentaenoic acid EPA residue	Li et al., 2014	(+)
33	NL349	glycerolipids containing 22:4 residue - positive ion mode	[M+H]+ and [M+NH4]+	glycerolipids containing Docosatetraenoic acid residue	Li et al., 2014	(+)
34	NL353	glycerolipids containing 22:2 residue - positive ion mode	[M+H]+ and [M+NH4]+	glycerolipids containing docosadienoic residue	Li et al., 2014	(+)
35	NL355	glycerolipids containing 22:1 residue - positive ion mode	[M+H]+ and [M+NH4]+	glycerolipids containing Erucic acid residue	Li et al., 2014	(+)
36	NL357	glycerolipids containing 22:0 residue - positive ion mode	[M+H]+ and [M+NH4]+	glycerolipids containing Behenic acid residue	Li et al., 2014	(+)
37	NL385	glycerolipids containing 24:0 residue - positive ion mode	[M+H]+ and [M+NH4]+	glycerolipids containing Lignoceric acid residue	Li et al., 2014	(+)
38	Prec 184	Precursor ion scan for m/z 184 - positive ion mode	[M+H]+	Phosphatidylcholine (PC), alkelnyl-acyl PC (ePC), sphingomyelin (SM) and LysoPC	Brugger et al., 1997	(+)
39	Prec 196	Precursor ion scan for m/z 196 - negative ion mode	[M-H]-	Phosphatidylethanolamine (PE)	Brugger et al., 1997	(-)
40	Prec 225.2	glycerolipids containing 14:1 residue - negative ion mode	[M-H]-	glycerolipids containing myristoleic acid residue and Sulfoqunoovosyldiacylglycerol	Gage et al., 1992; Welti et al., 2003	(-)
41	Prec 227.2	glycerolipids containing 14:0 residue - negative ion mode	[M-H]-	glycerolipids containing Myristicacid residue		(-)
42	Prec 241	Precursor ion scan for m/z 241 - negative ion mode	[M-H]-	Phosphatidylinositol (PI)	Brugger et al., 1997	(-)
43	Prec 253.2	glycerolipids containing 16:1 residue - negative ion mode	[M-H]-	glycerolipids containing Palmitoleic/Sapienic acid residue		(-)
44	Prec 255.2	glycerolipids containing 16:0 residue - negative ion mode	[M-H]-	glycerolipids containing Palmitic acid residue		(-)
45	Prec 264.3	Precursor ion scan for m/z 264.3 - positive ion mode	[M+H]+	Ceramides (d18:1; sphingosines)/Cerebrosides	Colsch et al, 2004; Merrill et al., 2005	(+)
46	Prec 266.4	Precursor ion scan for m/z 266.4 - positive ion mode	[M+H]+	Ceramides (d18:0; sphinganines)	Colsch et al, 2004; Merrill et al., 2005	(+)
47	Prec 275.2	glycerolipids containing 18:4 residue - negative ion mode	[M-H]-	glycerolipids containing stearidonic acid		(-)
48	Prec 277.2	glycerolipids containing 18:3 residue - negative ion mode	[M-H]-	glycerolipids containing gama-Linolenic acid residue		(-)
49	Prec 279.2	glycerolipids containing 18:2 residue - negative ion mode	[M-H]-	glycerolipids containing Linolenic acid residue		(-)
50	Prec 281.2	glycerolipids containing 18:1 residue - negative ion mode	[M-H]-	glycerolipids containing Oleic acid residue		(-)
51	Prec 282.2	Precursor ion scan for m/z 282.2 - positive ion mode	[M+H]+	Ceramides (t18:0 4-hydroxysphinganines)	Colsch et al, 2004; Merrill et al., 2005	(+)
52	Prec 283.2	glycerolipids containing 18:0 residue - negative ion mode	[M-H]-	glycerolipids containing Stearic acid residue		(-)
53	Prec 292.4	Precursor ion scan for m/z 292.3 - positive ion mode	[M+H]+	Ceramides (d20:1)	Merrill et al., 2005	(+)
54	Prec 301	glycerolipids containing 20:5 residue - negative ion mode	[M-H]-	glycerolipids containing Eicosapentaenoic acid residue		(-)
55	Prec 303.2	glycerolipids containing 20:4 residue - negative ion mode	[M-H]-	glycerolipids containing Arachidonic acid residue		(-)
56	Prec 305.2	glycerolipids containing 20:3 residue - negative ion mode	[M-H]-	glycerolipids containing eicosatrienoic residue		(-)
57	Prec 309.3	glycerolipids containing 20:1 residue - negative ion mode	[M-H]-	glycerolipids containing Gondoic acid residue		(-)
58	Prec 311.3	glycerolipids containing 20:0 residue -negative ion mode	[M-H]-	glycerolipids containing Arachidicacid residue		(-)
59	Prec 327.3	glycerolipids containing 22:6 residue - negative ion mode	[M-H]-	glycerolipids containing docosahexaenoic DHA residue		(-)
60	Prec 329.3	glycerolipids containing 22:5 residue - negative ion mode	[M-H]-	glycerolipids containing Eicosapentaenoic acid EPA residue		(-)
61	Prec 331.3	glycerolipids containing 22:4 residue - negative ion mode	[M-H]-	glycerolipids containing Docosatetraenoic acid residue		(-)
62	Prec 337.3	glycerolipids containing 22:1 residue - negative ion mode	[M-H]-	glycerolipids containing Erucic acid residue		(-)
63	Prec 339.3	glycerolipids containing 22:0 residue - negative ion mode	[M-H]-	glycerolipids containing Behenic acid residue		(-)
64	Prec 355.3	glycerolipids containing 24:6 residue - negative ion mode	[M-H]-	glycerolipids containing nisinic acid residue		(-)
65	Prec 365.4	glycerolipids containing 24:1 residue - negative ion mode	[M-H]-	glycerolipids containing nervonic acid residue		(-)
66	Prec 367.4	glycerolipids containing 24:0 residue - negative ion mode	[M-H]-	glycerolipids containing Lignoceric acid residue		(-)
67	Prec 395.4	glycerolipids containing 26:0 residue - negative ion mode	[M-H]-	glycerolipids containing cerotic acid residue		(-)
68	Prec 423.4	glycerolipids containing 28:0 residue - negative ion mode	[M-H]-	glycerolipids containing melissics acid residue		(-)
69	Prec 451.4	glycerolipids containing 30:0 residue - negative ion mode	[M-H]-	glycerolipids containing lacceroic acid residue		(-)
70	Prec 479.5	glycerolipids containing 32:0 residue - negative ion mode	[M-H]-	glycerolipids containing geddicacid residue		(-)
71	Prec 507.5	glycerolipids containing 34:0 residue - negative ion mode	[M-H]-	glycerolipids containing montanic acid residue		(-)
72	Prec 85	Precursor ion scan for m/z 85 - positive ion mode	[M+H]+	Acylcarnitines	Han & Gross 2005	(+)
73	Prec 97	Precursor ion scan for m/z 97 - netative ion mode	[M-H]-	Sulfatide (ST)	Han & Gross 2005	(-)
74	Prec301	Pro/anthocyanidins - positive ion mode	[M-H]+	Pro/anthocyanidins	Delgado de la Torre et al, 2013	(+)
75	Prec303	Pro/anthocyanidins - positive ion mode	[M-H]+	Pro/anthocyanidins	Delgado de la Torre et al, 2013	(+)
76	Prec312	Pro/anthocyanidins - positive ion mode	[M-H]+	Pro/anthocyanidins	Delgado de la Torre et al, 2013	(+)
77	Prec369.1	Precursor ion scan for m/z 369.1 - positive ion mode	[M+NH4]+	Cholesterol esters	Liebisch et al., 2006	(+)
78	Prec 199	glycerolipids containing 12:0 residue - negative ion mode	[M-H]-	glycerolipids containing Dodecanoic acid residue		(-)
79	NL293	glycerolipids containing 18:4 residue - positive ion mode	[M+H]+ and [M+NH4]+	glycerolipids containing stearidonic acid		(+)
80	Prec 307.3	glycerolipids containing 20:2 residue - negative ion mode	[M-H]-	glycerolipids containing eicosadienoic residue		(-)
81	Prec 335.2	glycerolipids containing 22:2 residue - negative ion mode	[M-H]-	glycerolipids containing docosadienoic residue		(-)
82	NL383	glycerolipids containing 24:1 residue - positive ion mode	[M+H]+ and [M+NH4]+	glycerolipids containing nervonic acid residue		(+)
83	NL413	glycerolipids containing 26:0 residue - positive ion mode	[M+H]+ and [M+NH4]+	glycerolipids containing cerotic acid residue		(+)
84	NL441	glycerolipids containing 28:0 residue - positive ion mode	[M+H]+ and [M+NH4]+	glycerolipids containing melissics acid residue		(+)
85	NL469	glycerolipids containing 30:0 residue - positive ion mode	[M+H]+ and [M+NH4]+	glycerolipids containing lacceroic acid residue		(+)
86	NL497	glycerolipids containing 32:0 residue -positive ion mode	[M+H]+ and [M+NH4]+	glycerolipids containing geddicacid residue		(+)
87	NL525	glycerolipids containing 34:0 residue - positive ion mode	[M+H]+ and [M+NH4]+	glycerolipids containing montanic acid residue		(+)
88	NL375	glycerolipids containing 24:6 residue - positive ion mode	[M+H]+ and [M+NH4]+	glycerolipids containing nisinic acid residue		(+)
90	NL103			Diacylglycerol after derivatization
91	NL162			sugar lipids
92	Pre153.1		[M-2H]2-	glycerophosphate loss of cardiolipin lipids	Han et al., 2006	(-)
