# Supplementary material for: Lipidome profiles of postnatal day 2 vaginal swabs reflect fat composition of gilt’s postnatal diet
Source: PLoS One. 2019 Sep 26;14(9):e0215186. doi: 10.1371/journal.pone.0215186 (PMC6762109; doi:10.1371/journal.pone.0215186)
Supplement: S2 Table — (XLSX) [file pone.0215186.s004.xlsx]

## Sheet: S2 Table
Table S2: MRM Transitions Selected After Discovery Step For 8 Methods
Method 1
Prec and NL Scan	Compound Name	ISTD?	Precursor Ion	MS1 Res	Product Ion	MS2 Res	Dwell	Fragmentor	Collision Energy	Polarity
4	1	FALSE	406.2	Unit	265	Unit	25	100	20	Positive
4	2	FALSE	406.3	Unit	265.1	Unit	25	100	20	Positive
4	3	FALSE	453.9	Unit	312.7	Unit	25	100	20	Positive
4	4	FALSE	478	Unit	336.8	Unit	25	100	20	Positive
4	5	FALSE	479.9	Unit	338.7	Unit	25	100	20	Positive
4	6	FALSE	481	Unit	339.8	Unit	25	100	20	Positive
4	7	FALSE	482	Unit	340.8	Unit	25	100	20	Positive
4	8	FALSE	482.8	Unit	341.6	Unit	25	100	20	Positive
4	9	FALSE	484	Unit	342.8	Unit	25	100	20	Positive
4	10	FALSE	502.1	Unit	360.9	Unit	25	100	20	Positive
4	11	FALSE	522.5	Unit	381.3	Unit	25	100	20	Positive
4	12	FALSE	534.2	Unit	393	Unit	25	100	20	Positive
4	13	FALSE	716.8	Unit	575.6	Unit	25	100	20	Positive
4	14	FALSE	717.9	Unit	576.7	Unit	25	100	20	Positive
4	15	FALSE	718.5	Unit	577.3	Unit	25	100	20	Positive
4	16	FALSE	719.2	Unit	578	Unit	25	100	20	Positive
4	17	FALSE	730.4	Unit	589.2	Unit	25	100	20	Positive
4	18	FALSE	732.4	Unit	591.2	Unit	25	100	20	Positive
4	19	FALSE	742.5	Unit	601.3	Unit	25	100	20	Positive
4	20	FALSE	743.8	Unit	602.6	Unit	25	100	20	Positive
4	21	FALSE	744.6	Unit	603.4	Unit	25	100	20	Positive
4	22	FALSE	745.7	Unit	604.5	Unit	25	100	20	Positive
4	23	FALSE	746.7	Unit	605.5	Unit	25	100	20	Positive
4	24	FALSE	747.5	Unit	606.3	Unit	25	100	20	Positive
4	25	FALSE	748.3	Unit	607.1	Unit	25	100	20	Positive
4	26	FALSE	765.9	Unit	624.7	Unit	25	100	20	Positive
4	27	FALSE	766.5	Unit	625.3	Unit	25	100	20	Positive
4	28	FALSE	767.8	Unit	626.6	Unit	25	100	20	Positive
4	29	FALSE	768.8	Unit	627.6	Unit	25	100	20	Positive
4	30	FALSE	769.5	Unit	628.3	Unit	25	100	20	Positive
4	31	FALSE	795.4	Unit	654.2	Unit	25	100	20	Positive
4	32	FALSE	796.3	Unit	655.1	Unit	25	100	20	Positive
6	33	FALSE	407.7	Unit	222.5	Unit	25	100	20	Positive
6	34	FALSE	408.3	Unit	223.1	Unit	25	100	20	Positive
6	35	FALSE	409.2	Unit	224	Unit	25	100	20	Positive
6	36	FALSE	410	Unit	224.8	Unit	25	100	20	Positive
6	37	FALSE	421.9	Unit	236.7	Unit	25	100	20	Positive
6	38	FALSE	422.1	Unit	236.9	Unit	25	100	20	Positive
6	39	FALSE	424.5	Unit	239.3	Unit	25	100	20	Positive
6	40	FALSE	465.8	Unit	280.6	Unit	25	100	20	Positive
6	41	FALSE	468.3	Unit	283.1	Unit	25	100	20	Positive
6	42	FALSE	469.2	Unit	284	Unit	25	100	20	Positive
6	43	FALSE	481.8	Unit	296.6	Unit	25	100	20	Positive
6	44	FALSE	482.3	Unit	297.1	Unit	25	100	20	Positive
6	45	FALSE	484.2	Unit	299	Unit	25	100	20	Positive
6	46	FALSE	512.4	Unit	327.2	Unit	25	100	20	Positive
6	47	FALSE	539.79	Unit	354.59	Unit	25	100	20	Positive
6	48	FALSE	540.29	Unit	355.09	Unit	25	100	20	Positive
6	49	FALSE	541.1	Unit	355.9	Unit	25	100	20	Positive
6	50	FALSE	555.6	Unit	370.4	Unit	25	100	20	Positive
6	51	FALSE	556.29	Unit	371.09	Unit	25	100	20	Positive
6	52	FALSE	557.29	Unit	372.09	Unit	25	100	20	Positive
6	53	FALSE	558.1	Unit	372.9	Unit	25	100	20	Positive
6	54	FALSE	600.29	Unit	415.09	Unit	25	100	20	Positive
6	55	FALSE	614.1	Unit	428.9	Unit	25	100	20	Positive
6	56	FALSE	616.1	Unit	430.9	Unit	25	100	20	Positive
6	57	FALSE	629.9	Unit	444.7	Unit	25	100	20	Positive
6	58	FALSE	630.2	Unit	445	Unit	25	100	20	Positive
6	59	FALSE	632	Unit	446.8	Unit	25	100	20	Positive
6	60	FALSE	638.29	Unit	453.09	Unit	25	100	20	Positive
6	61	FALSE	644.2	Unit	459	Unit	25	100	20	Positive
6	62	FALSE	645.1	Unit	459.9	Unit	25	100	20	Positive
6	63	FALSE	654.29	Unit	469.09	Unit	25	100	20	Positive
6	64	FALSE	655.1	Unit	469.9	Unit	25	100	20	Positive
6	65	FALSE	668.2	Unit	483	Unit	25	100	20	Positive
6	66	FALSE	680.4	Unit	495.2	Unit	25	100	20	Positive
6	67	FALSE	681.4	Unit	496.2	Unit	25	100	20	Positive
6	68	FALSE	788.3	Unit	603.1	Unit	25	100	20	Positive
6	69	FALSE	789.5	Unit	604.3	Unit	25	100	20	Positive
6	70	FALSE	790.5	Unit	605.3	Unit	25	100	20	Positive
6	71	FALSE	791.5	Unit	606.3	Unit	25	100	20	Positive
6	72	FALSE	812.3	Unit	627.1	Unit	25	100	20	Positive
6	73	FALSE	838.4	Unit	653.2	Unit	25	100	20	Positive
7	74	FALSE	410.3	Unit	133	Unit	25	100	22	Positive
7	75	FALSE	414	Unit	136.7	Unit	25	100	22	Positive
7	76	FALSE	416.4	Unit	139.1	Unit	25	100	22	Positive
7	77	FALSE	430.2	Unit	152.9	Unit	25	100	22	Positive
7	78	FALSE	454.2	Unit	176.9	Unit	25	100	22	Positive
7	79	FALSE	473.8	Unit	196.5	Unit	25	100	22	Positive
7	80	FALSE	483.7	Unit	206.4	Unit	25	100	22	Positive
7	81	FALSE	490.1	Unit	212.8	Unit	25	100	22	Positive
7	82	FALSE	558.1	Unit	280.8	Unit	25	100	22	Positive
7	83	FALSE	605.29	Unit	327.99	Unit	25	100	22	Positive
7	84	FALSE	631.79	Unit	354.49	Unit	25	100	22	Positive
7	85	FALSE	632.4	Unit	355.1	Unit	25	100	22	Positive
7	86	FALSE	633.2	Unit	355.9	Unit	25	100	22	Positive
7	87	FALSE	706.5	Unit	429.2	Unit	25	100	22	Positive
7	88	FALSE	708.2	Unit	430.9	Unit	25	100	22	Positive
7	89	FALSE	780.1	Unit	502.8	Unit	25	100	22	Positive
7	90	FALSE	868.4	Unit	591.1	Unit	25	100	22	Positive
7	91	FALSE	877.4	Unit	600.1	Unit	25	100	22	Positive
7	92	FALSE	880.5	Unit	603.2	Unit	25	100	22	Positive
7	93	FALSE	881.4	Unit	604.1	Unit	25	100	22	Positive
7	94	FALSE	882.7	Unit	605.4	Unit	25	100	22	Positive
7	95	FALSE	883.3	Unit	606	Unit	25	100	22	Positive
7	96	FALSE	904.7	Unit	627.4	Unit	25	100	22	Positive
7	97	FALSE	905.4	Unit	628.1	Unit	25	100	22	Positive
7	98	FALSE	906.2	Unit	628.9	Unit	25	100	22	Positive
9	99	FALSE	721.4	Unit	606.2	Unit	25	100	22	Positive
13	100	FALSE	452.2	Unit	273	Unit	25	100	15	Positive
13	101	FALSE	518.29	Unit	339.09	Unit	25	100	15	Positive
13	102	FALSE	575.79	Unit	396.59	Unit	25	100	15	Positive
13	103	FALSE	576.4	Unit	397.2	Unit	25	100	15	Positive
13	104	FALSE	577.29	Unit	398.09	Unit	25	100	15	Positive
13	105	FALSE	695.1	Unit	515.9	Unit	25	100	15	Positive
13	106	FALSE	811.9	Unit	632.7	Unit	25	100	15	Positive
13	107	FALSE	846	Unit	666.8	Unit	25	100	15	Positive
13	108	FALSE	847.1	Unit	667.9	Unit	25	100	15	Positive
14	109	FALSE	516.29	Unit	327.09	Unit	25	100	22	Positive
14	110	FALSE	544	Unit	354.8	Unit	25	100	22	Positive
14	111	FALSE	600.1	Unit	410.9	Unit	25	100	22	Positive
14	112	FALSE	628.4	Unit	439.2	Unit	25	100	22	Positive
14	113	FALSE	642.1	Unit	452.9	Unit	25	100	22	Positive
14	114	FALSE	654.4	Unit	465.2	Unit	25	100	22	Positive
14	115	FALSE	656.4	Unit	467.2	Unit	25	100	22	Positive
14	116	FALSE	682.4	Unit	493.2	Unit	25	100	22	Positive
14	117	FALSE	684.4	Unit	495.2	Unit	25	100	22	Positive
14	118	FALSE	685.2	Unit	496	Unit	25	100	22	Positive
14	119	FALSE	710.1	Unit	520.9	Unit	25	100	22	Positive
14	120	FALSE	724.3	Unit	535.1	Unit	25	100	22	Positive
14	121	FALSE	738.5	Unit	549.3	Unit	25	100	22	Positive
14	122	FALSE	740.2	Unit	551	Unit	25	100	22	Positive
15	123	FALSE	490.4	Unit	273.1	Unit	25	100	22	Positive
15	124	FALSE	546.2	Unit	328.9	Unit	25	100	22	Positive
15	125	FALSE	698.2	Unit	480.9	Unit	25	100	22	Positive
15	126	FALSE	712.5	Unit	495.2	Unit	25	100	22	Positive
15	127	FALSE	725.2	Unit	507.9	Unit	25	100	22	Positive
15	128	FALSE	726.7	Unit	509.4	Unit	25	100	22	Positive
15	129	FALSE	736	Unit	518.7	Unit	25	100	22	Positive
15	130	FALSE	738.5	Unit	521.2	Unit	25	100	22	Positive
15	131	FALSE	739.6	Unit	522.3	Unit	25	100	22	Positive
15	132	FALSE	740.4	Unit	523.1	Unit	25	100	22	Positive
15	133	FALSE	752.4	Unit	535.1	Unit	25	100	22	Positive
15	134	FALSE	754.5	Unit	537.2	Unit	25	100	22	Positive
15	135	FALSE	755.4	Unit	538.1	Unit	25	100	22	Positive
15	136	FALSE	764.4	Unit	547.1	Unit	25	100	22	Positive
15	137	FALSE	765.9	Unit	548.6	Unit	25	100	22	Positive
15	138	FALSE	766.5	Unit	549.2	Unit	25	100	22	Positive
15	139	FALSE	767.1	Unit	549.8	Unit	25	100	22	Positive
15	140	FALSE	779.9	Unit	562.6	Unit	25	100	22	Positive
15	141	FALSE	780.3	Unit	563	Unit	25	100	22	Positive
15	142	FALSE	782.4	Unit	565.1	Unit	25	100	22	Positive
15	143	FALSE	793.2	Unit	575.9	Unit	25	100	22	Positive
15	144	FALSE	796.5	Unit	579.2	Unit	25	100	22	Positive
15	145	FALSE	820.2	Unit	602.9	Unit	25	100	22	Positive
16	146	FALSE	403.8	Unit	158.5	Unit	25	100	22	Positive
16	147	FALSE	404.4	Unit	159.1	Unit	25	100	22	Positive
16	148	FALSE	488.2	Unit	242.9	Unit	25	100	22	Positive
16	149	FALSE	556.4	Unit	311.1	Unit	25	100	22	Positive
16	150	FALSE	712	Unit	466.7	Unit	25	100	22	Positive
16	151	FALSE	741.5	Unit	496.2	Unit	25	100	22	Positive
16	152	FALSE	754.1	Unit	508.8	Unit	25	100	22	Positive
16	153	FALSE	766.5	Unit	521.2	Unit	25	100	22	Positive
16	154	FALSE	767.4	Unit	522.1	Unit	25	100	22	Positive
16	155	FALSE	768.5	Unit	523.2	Unit	25	100	22	Positive
16	156	FALSE	779.9	Unit	534.6	Unit	25	100	22	Positive
16	157	FALSE	780.4	Unit	535.1	Unit	25	100	22	Positive
16	158	FALSE	782.5	Unit	537.2	Unit	25	100	22	Positive
16	159	FALSE	783.4	Unit	538.1	Unit	25	100	22	Positive
16	160	FALSE	792.5	Unit	547.2	Unit	25	100	22	Positive
16	161	FALSE	793.6	Unit	548.3	Unit	25	100	22	Positive
16	162	FALSE	794.5	Unit	549.2	Unit	25	100	22	Positive
16	163	FALSE	795.5	Unit	550.2	Unit	25	100	22	Positive
16	164	FALSE	796.3	Unit	551	Unit	25	100	22	Positive
16	165	FALSE	808.6	Unit	563.3	Unit	25	100	22	Positive
16	166	FALSE	810.4	Unit	565.1	Unit	25	100	22	Positive
16	167	FALSE	820.6	Unit	575.3	Unit	25	100	22	Positive
16	168	FALSE	821.5	Unit	576.2	Unit	25	100	22	Positive
16	169	FALSE	822.2	Unit	576.9	Unit	25	100	22	Positive
16	170	FALSE	822.5	Unit	577.2	Unit	25	100	22	Positive
16	171	FALSE	823.5	Unit	578.2	Unit	25	100	22	Positive
16	172	FALSE	824.3	Unit	579	Unit	25	100	22	Positive
16	173	FALSE	836.3	Unit	591	Unit	25	100	22	Positive
17	174	FALSE	405.6	Unit	148.3	Unit	25	100	22	Positive
17	175	FALSE	406.4	Unit	149.1	Unit	25	100	22	Positive
17	176	FALSE	407.4	Unit	150.1	Unit	25	100	22	Positive
17	177	FALSE	432	Unit	174.7	Unit	25	100	22	Positive
17	178	FALSE	463.8	Unit	206.5	Unit	25	100	22	Positive
17	179	FALSE	464.4	Unit	207.1	Unit	25	100	22	Positive
17	180	FALSE	465.1	Unit	207.8	Unit	25	100	22	Positive
17	181	FALSE	466.1	Unit	208.8	Unit	25	100	22	Positive
17	182	FALSE	479.7	Unit	222.4	Unit	25	100	22	Positive
17	183	FALSE	480.4	Unit	223.1	Unit	25	100	22	Positive
17	184	FALSE	481.4	Unit	224.1	Unit	25	100	22	Positive
17	185	FALSE	482.4	Unit	225.1	Unit	25	100	22	Positive
17	186	FALSE	483.3	Unit	226	Unit	25	100	22	Positive
17	187	FALSE	484.3	Unit	227	Unit	25	100	22	Positive
17	188	FALSE	494.3	Unit	237	Unit	25	100	22	Positive
17	189	FALSE	504.4	Unit	247.1	Unit	25	100	22	Positive
17	190	FALSE	533.9	Unit	276.6	Unit	25	100	22	Positive
17	191	FALSE	537.5	Unit	280.2	Unit	25	100	22	Positive
17	192	FALSE	538.4	Unit	281.1	Unit	25	100	22	Positive
17	193	FALSE	538.5	Unit	281.2	Unit	25	100	22	Positive
17	194	FALSE	539.4	Unit	282.1	Unit	25	100	22	Positive
17	195	FALSE	540.4	Unit	283.1	Unit	25	100	22	Positive
17	196	FALSE	541.29	Unit	283.99	Unit	25	100	22	Positive
17	197	FALSE	542.2	Unit	284.9	Unit	25	100	22	Positive
17	198	FALSE	553.79	Unit	296.49	Unit	25	100	22	Positive
17	199	FALSE	554.4	Unit	297.1	Unit	25	100	22	Positive
17	200	FALSE	555.29	Unit	297.99	Unit	25	100	22	Positive
17	201	FALSE	556.1	Unit	298.8	Unit	25	100	22	Positive
17	202	FALSE	611.4	Unit	354.1	Unit	25	100	22	Positive
17	203	FALSE	612.4	Unit	355.1	Unit	25	100	22	Positive
17	204	FALSE	613.4	Unit	356.1	Unit	25	100	22	Positive
17	205	FALSE	614.4	Unit	357.1	Unit	25	100	22	Positive
17	206	FALSE	615.29	Unit	357.99	Unit	25	100	22	Positive
17	207	FALSE	627.6	Unit	370.3	Unit	25	100	22	Positive
17	208	FALSE	628.29	Unit	370.99	Unit	25	100	22	Positive
17	209	FALSE	629.4	Unit	372.1	Unit	25	100	22	Positive
17	210	FALSE	630.4	Unit	373.1	Unit	25	100	22	Positive
17	211	FALSE	631.4	Unit	374.1	Unit	25	100	22	Positive
17	212	FALSE	632.2	Unit	374.9	Unit	25	100	22	Positive
17	213	FALSE	685.7	Unit	428.4	Unit	25	100	22	Positive
17	214	FALSE	686.3	Unit	429	Unit	25	100	22	Positive
17	215	FALSE	687.4	Unit	430.1	Unit	25	100	22	Positive
17	216	FALSE	688.3	Unit	431	Unit	25	100	22	Positive
17	217	FALSE	689.1	Unit	431.8	Unit	25	100	22	Positive
17	218	FALSE	701.6	Unit	444.3	Unit	25	100	22	Positive
17	219	FALSE	702.5	Unit	445.2	Unit	25	100	22	Positive
17	220	FALSE	703.4	Unit	446.1	Unit	25	100	22	Positive
17	221	FALSE	704.5	Unit	447.2	Unit	25	100	22	Positive
17	222	FALSE	705.3	Unit	448	Unit	25	100	22	Positive
17	223	FALSE	706.4	Unit	449.1	Unit	25	100	22	Positive
17	224	FALSE	751.1	Unit	493.8	Unit	25	100	22	Positive
17	225	FALSE	760.3	Unit	503	Unit	25	100	22	Positive
17	226	FALSE	761.4	Unit	504.1	Unit	25	100	22	Positive
17	227	FALSE	766	Unit	508.7	Unit	25	100	22	Positive
17	228	FALSE	775.8	Unit	518.5	Unit	25	100	22	Positive
17	229	FALSE	776.3	Unit	519	Unit	25	100	22	Positive
17	230	FALSE	777.3	Unit	520	Unit	25	100	22	Positive
17	231	FALSE	804.5	Unit	547.2	Unit	25	100	22	Positive
17	232	FALSE	819.5	Unit	562.2	Unit	25	100	22	Positive
84	233	FALSE	500.4	Unit	59.1	Unit	25	100	22	Positive
84	234	FALSE	512.5	Unit	71.2	Unit	25	100	22	Positive
84	235	FALSE	538.4	Unit	97.1	Unit	25	100	22	Positive
84	236	FALSE	540.2	Unit	98.9	Unit	25	100	22	Positive
84	237	FALSE	542.5	Unit	101.2	Unit	25	100	22	Positive
84	238	FALSE	548.4	Unit	107.1	Unit	25	100	22	Positive
84	239	FALSE	549.5	Unit	108.2	Unit	25	100	22	Positive
84	240	FALSE	552.5	Unit	111.2	Unit	25	100	22	Positive
84	241	FALSE	558.4	Unit	117.1	Unit	25	100	22	Positive
84	242	FALSE	564.4	Unit	123.1	Unit	25	100	22	Positive
84	243	FALSE	576.5	Unit	135.2	Unit	25	100	22	Positive
84	244	FALSE	616.4	Unit	175.1	Unit	25	100	22	Positive
Method 2
Prec and NL Scan	Compound Name	ISTD?	Precursor Ion	MS1 Res	Product Ion	MS2 Res	Dwell	Fragmentor	Collision Energy	Polarity
18	1	FALSE	409.8	Unit	138.5	Unit	25	100	20	Positive
18	2	FALSE	422.3	Unit	151	Unit	25	100	20	Positive
18	3	FALSE	432.4	Unit	161.1	Unit	25	100	20	Positive
18	4	FALSE	450.4	Unit	179.1	Unit	25	100	20	Positive
18	5	FALSE	506	Unit	234.7	Unit	25	100	20	Positive
18	6	FALSE	517.9	Unit	246.6	Unit	25	100	20	Positive
18	7	FALSE	518.4	Unit	247.1	Unit	25	100	20	Positive
18	8	FALSE	519.4	Unit	248.1	Unit	25	100	20	Positive
18	9	FALSE	520.4	Unit	249.1	Unit	25	100	20	Positive
18	10	FALSE	532.2	Unit	260.9	Unit	25	100	20	Positive
18	11	FALSE	534.6	Unit	263.3	Unit	25	100	20	Positive
18	12	FALSE	536.5	Unit	265.2	Unit	25	100	20	Positive
18	13	FALSE	540.4	Unit	269.1	Unit	25	100	20	Positive
18	14	FALSE	550.4	Unit	279.1	Unit	25	100	20	Positive
18	15	FALSE	554	Unit	282.7	Unit	25	100	20	Positive
18	16	FALSE	556.2	Unit	284.9	Unit	25	100	20	Positive
18	17	FALSE	570.4	Unit	299.1	Unit	25	100	20	Positive
18	18	FALSE	582.4	Unit	311.1	Unit	25	100	20	Positive
18	19	FALSE	584.4	Unit	313.1	Unit	25	100	20	Positive
18	20	FALSE	585.1	Unit	313.8	Unit	25	100	20	Positive
18	21	FALSE	598.4	Unit	327.1	Unit	25	100	20	Positive
18	22	FALSE	610.5	Unit	339.2	Unit	25	100	20	Positive
18	23	FALSE	611.9	Unit	340.6	Unit	25	100	20	Positive
18	24	FALSE	612.2	Unit	340.9	Unit	25	100	20	Positive
18	25	FALSE	613.29	Unit	341.99	Unit	25	100	20	Positive
18	26	FALSE	626.2	Unit	354.9	Unit	25	100	20	Positive
18	27	FALSE	640.4	Unit	369.1	Unit	25	100	20	Positive
18	28	FALSE	682.5	Unit	411.2	Unit	25	100	20	Positive
18	29	FALSE	720.4	Unit	449.1	Unit	25	100	20	Positive
18	30	FALSE	738.1	Unit	466.8	Unit	25	100	20	Positive
18	31	FALSE	752.5	Unit	481.2	Unit	25	100	20	Positive
18	32	FALSE	764.5	Unit	493.2	Unit	25	100	20	Positive
18	33	FALSE	765.4	Unit	494.1	Unit	25	100	20	Positive
18	34	FALSE	766.5	Unit	495.2	Unit	25	100	20	Positive
18	35	FALSE	778.6	Unit	507.3	Unit	25	100	20	Positive
18	36	FALSE	780.4	Unit	509.1	Unit	25	100	20	Positive
18	37	FALSE	790.5	Unit	519.2	Unit	25	100	20	Positive
18	38	FALSE	792.5	Unit	521.2	Unit	25	100	20	Positive
18	39	FALSE	794.5	Unit	523.2	Unit	25	100	20	Positive
18	40	FALSE	795.3	Unit	524	Unit	25	100	20	Positive
18	41	FALSE	806.6	Unit	535.3	Unit	25	100	20	Positive
18	42	FALSE	807.5	Unit	536.2	Unit	25	100	20	Positive
18	43	FALSE	808.6	Unit	537.3	Unit	25	100	20	Positive
18	44	FALSE	809.3	Unit	538	Unit	25	100	20	Positive
18	45	FALSE	818.6	Unit	547.3	Unit	25	100	20	Positive
18	46	FALSE	818.7	Unit	547.4	Unit	25	100	20	Positive
18	47	FALSE	819.1	Unit	547.8	Unit	25	100	20	Positive
18	48	FALSE	820.6	Unit	549.3	Unit	25	100	20	Positive
18	49	FALSE	821.5	Unit	550.2	Unit	25	100	20	Positive
18	50	FALSE	822.7	Unit	551.4	Unit	25	100	20	Positive
18	51	FALSE	822.8	Unit	551.5	Unit	25	100	20	Positive
18	52	FALSE	832.6	Unit	561.3	Unit	25	100	20	Positive
18	53	FALSE	834.8	Unit	563.5	Unit	25	100	20	Positive
18	54	FALSE	835.4	Unit	564.1	Unit	25	100	20	Positive
18	55	FALSE	846.6	Unit	575.3	Unit	25	100	20	Positive
18	56	FALSE	848.5	Unit	577.2	Unit	25	100	20	Positive
18	57	FALSE	850.6	Unit	579.3	Unit	25	100	20	Positive
18	58	FALSE	862.4	Unit	591.1	Unit	25	100	20	Positive
18	59	FALSE	873.4	Unit	602.1	Unit	25	100	20	Positive
18	60	FALSE	874.5	Unit	603.2	Unit	25	100	20	Positive
19	61	FALSE	424.2	Unit	150.9	Unit	25	100	22	Positive
19	62	FALSE	431.9	Unit	158.6	Unit	25	100	22	Positive
19	63	FALSE	432.4	Unit	159.1	Unit	25	100	22	Positive
19	64	FALSE	433.4	Unit	160.1	Unit	25	100	22	Positive
19	65	FALSE	434.5	Unit	161.2	Unit	25	100	22	Positive
19	66	FALSE	479.7	Unit	206.4	Unit	25	100	22	Positive
19	67	FALSE	480.4	Unit	207.1	Unit	25	100	22	Positive
19	68	FALSE	481.4	Unit	208.1	Unit	25	100	22	Positive
19	69	FALSE	482.2	Unit	208.9	Unit	25	100	22	Positive
19	70	FALSE	518.29	Unit	244.99	Unit	25	100	22	Positive
19	71	FALSE	519.9	Unit	246.6	Unit	25	100	22	Positive
19	72	FALSE	520.4	Unit	247.1	Unit	25	100	22	Positive
19	73	FALSE	521.4	Unit	248.1	Unit	25	100	22	Positive
19	74	FALSE	553.7	Unit	280.4	Unit	25	100	22	Positive
19	75	FALSE	554.4	Unit	281.1	Unit	25	100	22	Positive
19	76	FALSE	555.4	Unit	282.1	Unit	25	100	22	Positive
19	77	FALSE	556.4	Unit	283.1	Unit	25	100	22	Positive
19	78	FALSE	557.4	Unit	283.99	Unit	25	100	22	Positive
19	79	FALSE	558.4	Unit	285.1	Unit	25	100	22	Positive
19	80	FALSE	612.2	Unit	338.9	Unit	25	100	22	Positive
19	81	FALSE	627.6	Unit	354.3	Unit	25	100	22	Positive
19	82	FALSE	628.4	Unit	355.1	Unit	25	100	22	Positive
19	83	FALSE	629.4	Unit	356.1	Unit	25	100	22	Positive
19	84	FALSE	630.4	Unit	357.1	Unit	25	100	22	Positive
19	85	FALSE	631.4	Unit	358.1	Unit	25	100	22	Positive
19	86	FALSE	632.4	Unit	359.1	Unit	25	100	22	Positive
19	87	FALSE	701.5	Unit	428.2	Unit	25	100	22	Positive
19	88	FALSE	702.5	Unit	429.2	Unit	25	100	22	Positive
19	89	FALSE	703.5	Unit	430.2	Unit	25	100	22	Positive
19	90	FALSE	704.5	Unit	431.2	Unit	25	100	22	Positive
19	91	FALSE	705.4	Unit	432.1	Unit	25	100	22	Positive
19	92	FALSE	706.2	Unit	432.9	Unit	25	100	22	Positive
19	93	FALSE	707.2	Unit	433.9	Unit	25	100	22	Positive
19	94	FALSE	768.4	Unit	495.1	Unit	25	100	22	Positive
19	95	FALSE	775.7	Unit	502.4	Unit	25	100	22	Positive
19	96	FALSE	776.4	Unit	503.1	Unit	25	100	22	Positive
19	97	FALSE	777.4	Unit	504.1	Unit	25	100	22	Positive
19	98	FALSE	778.3	Unit	505	Unit	25	100	22	Positive
19	99	FALSE	779.4	Unit	506.1	Unit	25	100	22	Positive
19	100	FALSE	780.3	Unit	507	Unit	25	100	22	Positive
19	101	FALSE	782.4	Unit	509.1	Unit	25	100	22	Positive
19	102	FALSE	793.7	Unit	520.4	Unit	25	100	22	Positive
19	103	FALSE	794.5	Unit	521.2	Unit	25	100	22	Positive
19	104	FALSE	796.1	Unit	522.8	Unit	25	100	22	Positive
19	105	FALSE	810.6	Unit	537.3	Unit	25	100	22	Positive
19	106	FALSE	822.5	Unit	549.2	Unit	25	100	22	Positive
19	107	FALSE	824.5	Unit	551.2	Unit	25	100	22	Positive
19	108	FALSE	836.3	Unit	563	Unit	25	100	22	Positive
19	109	FALSE	837.1	Unit	563.8	Unit	25	100	22	Positive
19	110	FALSE	838.7	Unit	565.4	Unit	25	100	22	Positive
19	111	FALSE	848.6	Unit	575.3	Unit	25	100	22	Positive
19	112	FALSE	849.9	Unit	576.6	Unit	25	100	22	Positive
19	113	FALSE	850.7	Unit	577.4	Unit	25	100	22	Positive
19	114	FALSE	851.7	Unit	578.4	Unit	25	100	22	Positive
19	115	FALSE	852.6	Unit	579.3	Unit	25	100	22	Positive
19	116	FALSE	874.4	Unit	601.1	Unit	25	100	22	Positive
19	117	FALSE	876.4	Unit	603.1	Unit	25	100	22	Positive
19	118	FALSE	878.3	Unit	605	Unit	25	100	22	Positive
20	119	FALSE	413.9	Unit	118.6	Unit	25	100	22	Positive
20	120	FALSE	414.4	Unit	119.1	Unit	25	100	22	Positive
20	121	FALSE	415.2	Unit	119.9	Unit	25	100	22	Positive
20	122	FALSE	432.2	Unit	136.9	Unit	25	100	22	Positive
20	123	FALSE	452.4	Unit	157.1	Unit	25	100	22	Positive
20	124	FALSE	460.3	Unit	165	Unit	25	100	22	Positive
20	125	FALSE	473.8	Unit	178.5	Unit	25	100	22	Positive
20	126	FALSE	474.4	Unit	179.1	Unit	25	100	22	Positive
20	127	FALSE	518.4	Unit	223.1	Unit	25	100	22	Positive
20	128	FALSE	550.2	Unit	254.9	Unit	25	100	22	Positive
20	129	FALSE	554.29	Unit	258.99	Unit	25	100	22	Positive
20	130	FALSE	575.79	Unit	280.49	Unit	25	100	22	Positive
20	131	FALSE	576.5	Unit	281.2	Unit	25	100	22	Positive
20	132	FALSE	577.1	Unit	281.8	Unit	25	100	22	Positive
21	133	FALSE	415.4	Unit	118.1	Unit	25	100	22	Positive
21	134	FALSE	416.4	Unit	119.1	Unit	25	100	22	Positive
21	135	FALSE	417.4	Unit	120.1	Unit	25	100	22	Positive
21	136	FALSE	431.7	Unit	134.4	Unit	25	100	22	Positive
21	137	FALSE	432.4	Unit	135.1	Unit	25	100	22	Positive
21	138	FALSE	433.4	Unit	136.1	Unit	25	100	22	Positive
21	139	FALSE	434.4	Unit	137.1	Unit	25	100	22	Positive
21	140	FALSE	448.1	Unit	150.8	Unit	25	100	22	Positive
21	141	FALSE	451.8	Unit	154.5	Unit	25	100	22	Positive
21	142	FALSE	452.4	Unit	155.1	Unit	25	100	22	Positive
21	143	FALSE	453.2	Unit	155.9	Unit	25	100	22	Positive
21	144	FALSE	474.3	Unit	177	Unit	25	100	22	Positive
21	145	FALSE	508.1	Unit	210.8	Unit	25	100	22	Positive
21	146	FALSE	518.4	Unit	221.1	Unit	25	100	22	Positive
21	147	FALSE	536.5	Unit	239.2	Unit	25	100	22	Positive
21	148	FALSE	580.4	Unit	283.1	Unit	25	100	22	Positive
21	149	FALSE	666.3	Unit	369	Unit	25	100	22	Positive
21	150	FALSE	667.4	Unit	370.1	Unit	25	100	22	Positive
21	151	FALSE	847.7	Unit	550.4	Unit	25	100	22	Positive
21	152	FALSE	860.6	Unit	563.3	Unit	25	100	22	Positive
21	153	FALSE	874.4	Unit	577.1	Unit	25	100	22	Positive
21	154	FALSE	900.4	Unit	603.1	Unit	25	100	22	Positive
22	155	FALSE	400.4	Unit	101.1	Unit	25	100	22	Positive
22	156	FALSE	404.1	Unit	104.8	Unit	25	100	22	Positive
22	157	FALSE	414	Unit	114.7	Unit	25	100	22	Positive
22	158	FALSE	416.4	Unit	117.1	Unit	25	100	22	Positive
22	159	FALSE	418.2	Unit	118.9	Unit	25	100	22	Positive
22	160	FALSE	422.2	Unit	122.9	Unit	25	100	22	Positive
22	161	FALSE	431.8	Unit	132.5	Unit	25	100	22	Positive
22	162	FALSE	432.4	Unit	133.1	Unit	25	100	22	Positive
22	163	FALSE	433.4	Unit	134.1	Unit	25	100	22	Positive
22	164	FALSE	434.4	Unit	135.1	Unit	25	100	22	Positive
22	165	FALSE	454.3	Unit	155	Unit	25	100	22	Positive
22	166	FALSE	458.4	Unit	159.1	Unit	25	100	22	Positive
22	167	FALSE	473.9	Unit	174.6	Unit	25	100	22	Positive
22	168	FALSE	474.3	Unit	175	Unit	25	100	22	Positive
22	169	FALSE	476.5	Unit	177.2	Unit	25	100	22	Positive
22	170	FALSE	514.4	Unit	215.1	Unit	25	100	22	Positive
22	171	FALSE	518.29	Unit	218.99	Unit	25	100	22	Positive
22	172	FALSE	532.1	Unit	232.8	Unit	25	100	22	Positive
22	173	FALSE	580.1	Unit	280.8	Unit	25	100	22	Positive
22	174	FALSE	610.29	Unit	310.99	Unit	25	100	22	Positive
22	175	FALSE	638.5	Unit	339.2	Unit	25	100	22	Positive
22	176	FALSE	640.29	Unit	340.99	Unit	25	100	22	Positive
22	177	FALSE	640.6	Unit	341.3	Unit	25	100	22	Positive
22	178	FALSE	808.6	Unit	509.3	Unit	25	100	22	Positive
22	179	FALSE	820.7	Unit	521.4	Unit	25	100	22	Positive
22	180	FALSE	822.3	Unit	523	Unit	25	100	22	Positive
22	181	FALSE	848.5	Unit	549.2	Unit	25	100	22	Positive
22	182	FALSE	849.4	Unit	550.1	Unit	25	100	22	Positive
22	183	FALSE	863.8	Unit	564.5	Unit	25	100	22	Positive
22	184	FALSE	874.7	Unit	575.4	Unit	25	100	22	Positive
22	185	FALSE	875.3	Unit	576	Unit	25	100	22	Positive
22	186	FALSE	876.6	Unit	577.3	Unit	25	100	22	Positive
22	187	FALSE	877.6	Unit	578.3	Unit	25	100	22	Positive
22	188	FALSE	899.9	Unit	600.6	Unit	25	100	22	Positive
22	189	FALSE	900.5	Unit	601.2	Unit	25	100	22	Positive
22	190	FALSE	901.3	Unit	602	Unit	25	100	22	Positive
22	191	FALSE	902.6	Unit	603.3	Unit	25	100	22	Positive
22	192	FALSE	903.6	Unit	604.3	Unit	25	100	22	Positive
22	193	FALSE	928.6	Unit	629.3	Unit	25	100	22	Positive
23	194	FALSE	402.3	Unit	101	Unit	25	100	22	Positive
23	195	FALSE	424.3	Unit	123	Unit	25	100	22	Positive
23	196	FALSE	459.9	Unit	158.6	Unit	25	100	22	Positive
23	197	FALSE	460.4	Unit	159.1	Unit	25	100	22	Positive
23	198	FALSE	461.4	Unit	160.1	Unit	25	100	22	Positive
23	199	FALSE	508.2	Unit	206.9	Unit	25	100	22	Positive
23	200	FALSE	568.1	Unit	266.8	Unit	25	100	22	Positive
23	201	FALSE	581.9	Unit	280.6	Unit	25	100	22	Positive
23	202	FALSE	582.2	Unit	280.9	Unit	25	100	22	Positive
23	203	FALSE	583.5	Unit	282.2	Unit	25	100	22	Positive
23	204	FALSE	584.1	Unit	282.8	Unit	25	100	22	Positive
23	205	FALSE	628.1	Unit	326.8	Unit	25	100	22	Positive
23	206	FALSE	640.4	Unit	339.1	Unit	25	100	22	Positive
23	207	FALSE	642.1	Unit	340.8	Unit	25	100	22	Positive
23	208	FALSE	643	Unit	341.7	Unit	25	100	22	Positive
23	209	FALSE	654.5	Unit	353.2	Unit	25	100	22	Positive
23	210	FALSE	655.9	Unit	354.6	Unit	25	100	22	Positive
23	211	FALSE	656.4	Unit	355.1	Unit	25	100	22	Positive
23	212	FALSE	657.1	Unit	355.8	Unit	25	100	22	Positive
23	213	FALSE	701.9	Unit	400.6	Unit	25	100	22	Positive
23	214	FALSE	729.6	Unit	428.3	Unit	25	100	22	Positive
23	215	FALSE	730.3	Unit	429	Unit	25	100	22	Positive
23	216	FALSE	732	Unit	430.7	Unit	25	100	22	Positive
23	217	FALSE	822.2	Unit	520.9	Unit	25	100	22	Positive
23	218	FALSE	849.6	Unit	548.3	Unit	25	100	22	Positive
23	219	FALSE	879.2	Unit	577.9	Unit	25	100	22	Positive
23	220	FALSE	904.8	Unit	603.5	Unit	25	100	22	Positive
24	221	FALSE	404.2	Unit	84.9	Unit	25	100	22	Positive
24	222	FALSE	408.4	Unit	89.1	Unit	25	100	22	Positive
24	223	FALSE	418.4	Unit	99.1	Unit	25	100	22	Positive
24	224	FALSE	432.2	Unit	112.9	Unit	25	100	22	Positive
24	225	FALSE	436.5	Unit	117.2	Unit	25	100	22	Positive
24	226	FALSE	444.1	Unit	124.8	Unit	25	100	22	Positive
24	227	FALSE	449.3	Unit	130	Unit	25	100	22	Positive
24	228	FALSE	452.4	Unit	133.1	Unit	25	100	22	Positive
24	229	FALSE	466.1	Unit	146.8	Unit	25	100	22	Positive
24	230	FALSE	473.8	Unit	154.5	Unit	25	100	22	Positive
24	231	FALSE	474.4	Unit	155.1	Unit	25	100	22	Positive
24	232	FALSE	475.2	Unit	155.9	Unit	25	100	22	Positive
24	233	FALSE	478.3	Unit	159	Unit	25	100	22	Positive
24	234	FALSE	496.2	Unit	176.9	Unit	25	100	22	Positive
24	235	FALSE	518.4	Unit	199.1	Unit	25	100	22	Positive
24	236	FALSE	584.4	Unit	265.1	Unit	25	100	22	Positive
25	237	FALSE	404.1	Unit	82.8	Unit	25	100	22	Positive
25	238	FALSE	410.4	Unit	89.1	Unit	25	100	22	Positive
25	239	FALSE	418.3	Unit	97	Unit	25	100	22	Positive
25	240	FALSE	420.2	Unit	98.9	Unit	25	100	22	Positive
25	241	FALSE	431.8	Unit	110.5	Unit	25	100	22	Positive
25	242	FALSE	432.4	Unit	111.1	Unit	25	100	22	Positive
25	243	FALSE	433.4	Unit	112.1	Unit	25	100	22	Positive
25	244	FALSE	434.4	Unit	113.1	Unit	25	100	22	Positive
25	245	FALSE	435.8	Unit	114.5	Unit	25	100	22	Positive
25	246	FALSE	454.2	Unit	132.9	Unit	25	100	22	Positive
25	247	FALSE	474.4	Unit	153.1	Unit	25	100	22	Positive
25	248	FALSE	475.3	Unit	154	Unit	25	100	22	Positive
25	249	FALSE	486	Unit	164.7	Unit	25	100	22	Positive
25	250	FALSE	506.5	Unit	185.2	Unit	25	100	22	Positive
25	251	FALSE	518.5	Unit	197.2	Unit	25	100	22	Positive
25	252	FALSE	662.4	Unit	341.1	Unit	25	100	22	Positive
25	253	FALSE	690.3	Unit	369	Unit	25	100	22	Positive
25	254	FALSE	691.3	Unit	370	Unit	25	100	22	Positive
Method 3
Prec and NL Scan	Compound Name	ISTD?	Precursor Ion	MS1 Res	Product Ion	MS2 Res	Dwell	Fragmentor	Collision Energy	Polarity
26	1	FALSE	406.2	Unit	82.9	Unit	25	100	22	Positive
26	2	FALSE	419.9	Unit	96.6	Unit	25	100	22	Positive
26	3	FALSE	420.3	Unit	97	Unit	25	100	22	Positive
26	4	FALSE	422.3	Unit	99	Unit	25	100	22	Positive
26	5	FALSE	432.5	Unit	109.2	Unit	25	100	22	Positive
26	6	FALSE	433.9	Unit	110.6	Unit	25	100	22	Positive
26	7	FALSE	434.2	Unit	110.9	Unit	25	100	22	Positive
26	8	FALSE	456.4	Unit	133.1	Unit	25	100	22	Positive
26	9	FALSE	460.4	Unit	137.1	Unit	25	100	22	Positive
26	10	FALSE	464.1	Unit	140.8	Unit	25	100	22	Positive
26	11	FALSE	473.9	Unit	150.6	Unit	25	100	22	Positive
26	12	FALSE	474.4	Unit	151.1	Unit	25	100	22	Positive
26	13	FALSE	492.1	Unit	168.8	Unit	25	100	22	Positive
26	14	FALSE	517.9	Unit	194.6	Unit	25	100	22	Positive
26	15	FALSE	518.4	Unit	195.1	Unit	25	100	22	Positive
26	16	FALSE	519.4	Unit	196.1	Unit	25	100	22	Positive
26	17	FALSE	550.29	Unit	226.99	Unit	25	100	22	Positive
26	18	FALSE	576.2	Unit	252.9	Unit	25	100	22	Positive
27	19	FALSE	412.3	Unit	87	Unit	25	100	22	Positive
27	20	FALSE	420.4	Unit	95.1	Unit	25	100	22	Positive
27	21	FALSE	422.1	Unit	96.8	Unit	25	100	22	Positive
27	22	FALSE	426.1	Unit	100.8	Unit	25	100	22	Positive
27	23	FALSE	427.2	Unit	101.9	Unit	25	100	22	Positive
27	24	FALSE	431.9	Unit	106.6	Unit	25	100	22	Positive
27	25	FALSE	432.4	Unit	107.1	Unit	25	100	22	Positive
27	26	FALSE	433.3	Unit	108	Unit	25	100	22	Positive
27	27	FALSE	434.4	Unit	109.1	Unit	25	100	22	Positive
27	28	FALSE	436.3	Unit	111	Unit	25	100	22	Positive
27	29	FALSE	442.3	Unit	117	Unit	25	100	22	Positive
27	30	FALSE	474.4	Unit	149.1	Unit	25	100	22	Positive
27	31	FALSE	475.1	Unit	149.8	Unit	25	100	22	Positive
27	32	FALSE	476.4	Unit	151.1	Unit	25	100	22	Positive
27	33	FALSE	500.5	Unit	175.2	Unit	25	100	22	Positive
27	34	FALSE	502.3	Unit	177	Unit	25	100	22	Positive
27	35	FALSE	518.5	Unit	193.2	Unit	25	100	22	Positive
27	36	FALSE	590.29	Unit	264.99	Unit	25	100	22	Positive
27	37	FALSE	610.29	Unit	284.99	Unit	25	100	22	Positive
28	38	FALSE	408.2	Unit	80.9	Unit	25	100	22	Positive
28	39	FALSE	412.2	Unit	84.9	Unit	25	100	22	Positive
28	40	FALSE	416.1	Unit	88.8	Unit	25	100	22	Positive
28	41	FALSE	422.2	Unit	94.9	Unit	25	100	22	Positive
28	42	FALSE	424.2	Unit	96.9	Unit	25	100	22	Positive
28	43	FALSE	444.3	Unit	117	Unit	25	100	22	Positive
28	44	FALSE	446.4	Unit	119.1	Unit	25	100	22	Positive
28	45	FALSE	448.6	Unit	121.3	Unit	25	100	22	Positive
28	46	FALSE	474.4	Unit	147.1	Unit	25	100	22	Positive
28	47	FALSE	476.4	Unit	149.1	Unit	25	100	22	Positive
28	48	FALSE	501.9	Unit	174.6	Unit	25	100	22	Positive
28	49	FALSE	511	Unit	183.7	Unit	25	100	22	Positive
28	50	FALSE	517.79	Unit	190.49	Unit	25	100	22	Positive
28	51	FALSE	518.4	Unit	191.1	Unit	25	100	22	Positive
28	52	FALSE	519.4	Unit	192.1	Unit	25	100	22	Positive
28	53	FALSE	534.1	Unit	206.8	Unit	25	100	22	Positive
28	54	FALSE	594.2	Unit	266.9	Unit	25	100	22	Positive
28	55	FALSE	610.4	Unit	283.1	Unit	25	100	22	Positive
28	56	FALSE	638.4	Unit	311.1	Unit	25	100	22	Positive
28	57	FALSE	669	Unit	341.7	Unit	25	100	22	Positive
28	58	FALSE	681.9	Unit	354.6	Unit	25	100	22	Positive
28	59	FALSE	757.2	Unit	429.9	Unit	25	100	22	Positive
29	60	FALSE	432.4	Unit	103.1	Unit	25	100	22	Positive
29	61	FALSE	452.1	Unit	122.8	Unit	25	100	22	Positive
29	62	FALSE	476.6	Unit	147.3	Unit	25	100	22	Positive
29	63	FALSE	487.8	Unit	158.5	Unit	25	100	22	Positive
29	64	FALSE	488.4	Unit	159.1	Unit	25	100	22	Positive
29	65	FALSE	489.3	Unit	160	Unit	25	100	22	Positive
29	66	FALSE	518.29	Unit	188.99	Unit	25	100	22	Positive
29	67	FALSE	535.7	Unit	206.4	Unit	25	100	22	Positive
29	68	FALSE	536.4	Unit	207.1	Unit	25	100	22	Positive
29	69	FALSE	537.4	Unit	208.1	Unit	25	100	22	Positive
29	70	FALSE	538.29	Unit	208.99	Unit	25	100	22	Positive
29	71	FALSE	552.1	Unit	222.8	Unit	25	100	22	Positive
29	72	FALSE	564	Unit	234.7	Unit	25	100	22	Positive
29	73	FALSE	609.7	Unit	280.4	Unit	25	100	22	Positive
29	74	FALSE	610.4	Unit	281.1	Unit	25	100	22	Positive
29	75	FALSE	611.4	Unit	282.1	Unit	25	100	22	Positive
29	76	FALSE	612.4	Unit	283.1	Unit	25	100	22	Positive
29	77	FALSE	613.29	Unit	283.99	Unit	25	100	22	Positive
29	78	FALSE	683.7	Unit	354.4	Unit	25	100	22	Positive
29	79	FALSE	684.4	Unit	355.1	Unit	25	100	22	Positive
29	80	FALSE	685.4	Unit	356.1	Unit	25	100	22	Positive
29	81	FALSE	686.4	Unit	357.1	Unit	25	100	22	Positive
29	82	FALSE	687.3	Unit	358	Unit	25	100	22	Positive
29	83	FALSE	688.3	Unit	359	Unit	25	100	22	Positive
29	84	FALSE	689.1	Unit	359.8	Unit	25	100	22	Positive
29	85	FALSE	699.7	Unit	370.4	Unit	25	100	22	Positive
29	86	FALSE	700.2	Unit	370.9	Unit	25	100	22	Positive
29	87	FALSE	744.1	Unit	414.8	Unit	25	100	22	Positive
29	88	FALSE	757.6	Unit	428.3	Unit	25	100	22	Positive
29	89	FALSE	758.4	Unit	429.1	Unit	25	100	22	Positive
29	90	FALSE	759.5	Unit	430.2	Unit	25	100	22	Positive
29	91	FALSE	760.4	Unit	431.1	Unit	25	100	22	Positive
29	92	FALSE	761.3	Unit	432	Unit	25	100	22	Positive
29	93	FALSE	762.3	Unit	433	Unit	25	100	22	Positive
29	94	FALSE	775.1	Unit	445.8	Unit	25	100	22	Positive
29	95	FALSE	831.8	Unit	502.5	Unit	25	100	22	Positive
29	96	FALSE	832.4	Unit	503.1	Unit	25	100	22	Positive
29	97	FALSE	833.1	Unit	503.8	Unit	25	100	22	Positive
29	98	FALSE	834.5	Unit	505.2	Unit	25	100	22	Positive
31	99	FALSE	403.7	Unit	58.4	Unit	25	100	22	Positive
31	100	FALSE	404.4	Unit	59.1	Unit	25	100	22	Positive
31	101	FALSE	414	Unit	68.7	Unit	25	100	22	Positive
31	102	FALSE	431.9	Unit	86.6	Unit	25	100	22	Positive
31	103	FALSE	432.4	Unit	87.1	Unit	25	100	22	Positive
31	104	FALSE	442.2	Unit	96.9	Unit	25	100	22	Positive
31	105	FALSE	452.4	Unit	107.1	Unit	25	100	22	Positive
31	106	FALSE	474.3	Unit	129	Unit	25	100	22	Positive
31	107	FALSE	503.9	Unit	158.6	Unit	25	100	22	Positive
31	108	FALSE	504.4	Unit	159.1	Unit	25	100	22	Positive
31	109	FALSE	505.3	Unit	160	Unit	25	100	22	Positive
31	110	FALSE	506.3	Unit	161	Unit	25	100	22	Positive
31	111	FALSE	518.4	Unit	173.1	Unit	25	100	22	Positive
31	112	FALSE	568.2	Unit	222.9	Unit	25	100	22	Positive
31	113	FALSE	611.4	Unit	266.1	Unit	25	100	22	Positive
31	114	FALSE	612.4	Unit	267.1	Unit	25	100	22	Positive
31	115	FALSE	613.2	Unit	267.9	Unit	25	100	22	Positive
31	116	FALSE	626.29	Unit	280.99	Unit	25	100	22	Positive
31	117	FALSE	627.29	Unit	281.99	Unit	25	100	22	Positive
31	118	FALSE	685.5	Unit	340.2	Unit	25	100	22	Positive
31	119	FALSE	686.4	Unit	341.1	Unit	25	100	22	Positive
31	120	FALSE	687.2	Unit	341.9	Unit	25	100	22	Positive
31	121	FALSE	688.3	Unit	343	Unit	25	100	22	Positive
31	122	FALSE	689.2	Unit	343.9	Unit	25	100	22	Positive
31	123	FALSE	699.9	Unit	354.6	Unit	25	100	22	Positive
31	124	FALSE	700.8	Unit	355.5	Unit	25	100	22	Positive
31	125	FALSE	716.3	Unit	371	Unit	25	100	22	Positive
31	126	FALSE	759.8	Unit	414.5	Unit	25	100	22	Positive
31	127	FALSE	760.3	Unit	415	Unit	25	100	22	Positive
31	128	FALSE	762.2	Unit	416.9	Unit	25	100	22	Positive
31	129	FALSE	774	Unit	428.7	Unit	25	100	22	Positive
31	130	FALSE	790.2	Unit	444.9	Unit	25	100	22	Positive
32	131	FALSE	406.2	Unit	58.9	Unit	25	100	22	Positive
32	132	FALSE	418	Unit	70.7	Unit	25	100	22	Positive
32	133	FALSE	420.2	Unit	72.9	Unit	25	100	22	Positive
32	134	FALSE	431.9	Unit	84.6	Unit	25	100	22	Positive
32	135	FALSE	432.4	Unit	85.1	Unit	25	100	22	Positive
32	136	FALSE	446.5	Unit	99.2	Unit	25	100	22	Positive
32	137	FALSE	458.3	Unit	111	Unit	25	100	22	Positive
32	138	FALSE	474.4	Unit	127.1	Unit	25	100	22	Positive
32	139	FALSE	476.3	Unit	129	Unit	25	100	22	Positive
32	140	FALSE	493.9	Unit	146.6	Unit	25	100	22	Positive
32	141	FALSE	504	Unit	156.7	Unit	25	100	22	Positive
32	142	FALSE	505.7	Unit	158.4	Unit	25	100	22	Positive
32	143	FALSE	506.4	Unit	159.1	Unit	25	100	22	Positive
32	144	FALSE	507.2	Unit	159.9	Unit	25	100	22	Positive
32	145	FALSE	517.9	Unit	170.6	Unit	25	100	22	Positive
32	146	FALSE	518.4	Unit	171.1	Unit	25	100	22	Positive
32	147	FALSE	553.7	Unit	206.4	Unit	25	100	22	Positive
32	148	FALSE	554.4	Unit	207.1	Unit	25	100	22	Positive
32	149	FALSE	555.29	Unit	207.99	Unit	25	100	22	Positive
32	150	FALSE	556.2	Unit	208.9	Unit	25	100	22	Positive
32	151	FALSE	564.29	Unit	216.99	Unit	25	100	22	Positive
32	152	FALSE	627.7	Unit	280.4	Unit	25	100	22	Positive
32	153	FALSE	628.4	Unit	281.1	Unit	25	100	22	Positive
32	154	FALSE	629.4	Unit	282.1	Unit	25	100	22	Positive
32	155	FALSE	630.4	Unit	283.1	Unit	25	100	22	Positive
32	156	FALSE	631.2	Unit	283.9	Unit	25	100	22	Positive
32	157	FALSE	644.4	Unit	297.1	Unit	25	100	22	Positive
32	158	FALSE	688.3	Unit	341	Unit	25	100	22	Positive
32	159	FALSE	701.5	Unit	354.2	Unit	25	100	22	Positive
32	160	FALSE	702.5	Unit	355.2	Unit	25	100	22	Positive
32	161	FALSE	703.5	Unit	356.2	Unit	25	100	22	Positive
32	162	FALSE	704.5	Unit	357.2	Unit	25	100	22	Positive
32	163	FALSE	705.4	Unit	358.1	Unit	25	100	22	Positive
32	164	FALSE	706.2	Unit	358.9	Unit	25	100	22	Positive
32	165	FALSE	775.6	Unit	428.3	Unit	25	100	22	Positive
32	166	FALSE	776.5	Unit	429.2	Unit	25	100	22	Positive
32	167	FALSE	777.4	Unit	430.1	Unit	25	100	22	Positive
32	168	FALSE	778.4	Unit	431.1	Unit	25	100	22	Positive
32	169	FALSE	779.3	Unit	432	Unit	25	100	22	Positive
32	170	FALSE	780.2	Unit	432.9	Unit	25	100	22	Positive
32	171	FALSE	849.8	Unit	502.5	Unit	25	100	22	Positive
32	172	FALSE	850.5	Unit	503.2	Unit	25	100	22	Positive
32	173	FALSE	851.8	Unit	504.5	Unit	25	100	22	Positive
32	174	FALSE	852.8	Unit	505.5	Unit	25	100	22	Positive
32	175	FALSE	853.2	Unit	505.9	Unit	25	100	22	Positive
32	176	FALSE	912.4	Unit	565.1	Unit	25	100	22	Positive
32	177	FALSE	924.9	Unit	577.6	Unit	25	100	22	Positive
32	178	FALSE	979.3	Unit	632	Unit	25	100	22	Positive
32	179	FALSE	992.4	Unit	645.1	Unit	25	100	22	Positive
33	180	FALSE	406.3	Unit	57	Unit	25	100	22	Positive
33	181	FALSE	408.5	Unit	59.2	Unit	25	100	22	Positive
33	182	FALSE	420.4	Unit	71.1	Unit	25	100	22	Positive
33	183	FALSE	431.9	Unit	82.6	Unit	25	100	22	Positive
33	184	FALSE	432.4	Unit	83.1	Unit	25	100	22	Positive
33	185	FALSE	434.3	Unit	85	Unit	25	100	22	Positive
33	186	FALSE	438.4	Unit	89.1	Unit	25	100	22	Positive
33	187	FALSE	444.1	Unit	94.8	Unit	25	100	22	Positive
33	188	FALSE	446.3	Unit	97	Unit	25	100	22	Positive
33	189	FALSE	448.1	Unit	98.8	Unit	25	100	22	Positive
33	190	FALSE	460.4	Unit	111.1	Unit	25	100	22	Positive
33	191	FALSE	461.5	Unit	112.2	Unit	25	100	22	Positive
33	192	FALSE	462.4	Unit	113.1	Unit	25	100	22	Positive
33	193	FALSE	473.9	Unit	124.6	Unit	25	100	22	Positive
33	194	FALSE	474.5	Unit	125.2	Unit	25	100	22	Positive
33	195	FALSE	482.4	Unit	133.1	Unit	25	100	22	Positive
33	196	FALSE	488	Unit	138.7	Unit	25	100	22	Positive
33	197	FALSE	517.9	Unit	168.6	Unit	25	100	22	Positive
33	198	FALSE	518.4	Unit	169.1	Unit	25	100	22	Positive
33	199	FALSE	519.1	Unit	169.8	Unit	25	100	22	Positive
33	200	FALSE	520.5	Unit	171.2	Unit	25	100	22	Positive
33	201	FALSE	526.4	Unit	177.1	Unit	25	100	22	Positive
33	202	FALSE	555.79	Unit	206.49	Unit	25	100	22	Positive
33	203	FALSE	556.29	Unit	206.99	Unit	25	100	22	Positive
33	204	FALSE	557.2	Unit	207.9	Unit	25	100	22	Positive
33	205	FALSE	629.29	Unit	279.99	Unit	25	100	22	Positive
33	206	FALSE	630.4	Unit	281.1	Unit	25	100	22	Positive
33	207	FALSE	631.4	Unit	282.1	Unit	25	100	22	Positive
33	208	FALSE	632.29	Unit	282.99	Unit	25	100	22	Positive
33	209	FALSE	703.6	Unit	354.3	Unit	25	100	22	Positive
33	210	FALSE	704.5	Unit	355.2	Unit	25	100	22	Positive
33	211	FALSE	705.5	Unit	356.2	Unit	25	100	22	Positive
33	212	FALSE	706.4	Unit	357.1	Unit	25	100	22	Positive
33	213	FALSE	707.3	Unit	358	Unit	25	100	22	Positive
33	214	FALSE	777.7	Unit	428.4	Unit	25	100	22	Positive
33	215	FALSE	778.6	Unit	429.3	Unit	25	100	22	Positive
33	216	FALSE	779	Unit	429.7	Unit	25	100	22	Positive
33	217	FALSE	779.4	Unit	430.1	Unit	25	100	22	Positive
33	218	FALSE	780.5	Unit	431.2	Unit	25	100	22	Positive
33	219	FALSE	781.3	Unit	432	Unit	25	100	22	Positive
33	220	FALSE	852.8	Unit	503.5	Unit	25	100	22	Positive
33	221	FALSE	979.5	Unit	630.2	Unit	25	100	22	Positive
34	222	FALSE	410.4	Unit	57.1	Unit	25	100	22	Positive
34	223	FALSE	412.4	Unit	59.1	Unit	25	100	22	Positive
34	224	FALSE	422.2	Unit	68.9	Unit	25	100	22	Positive
34	225	FALSE	436.5	Unit	83.2	Unit	25	100	22	Positive
34	226	FALSE	450.1	Unit	96.8	Unit	25	100	22	Positive
34	227	FALSE	452.2	Unit	98.9	Unit	25	100	22	Positive
34	228	FALSE	474.3	Unit	121	Unit	25	100	22	Positive
34	229	FALSE	475.9	Unit	122.6	Unit	25	100	22	Positive
34	230	FALSE	476.4	Unit	123.1	Unit	25	100	22	Positive
34	231	FALSE	517.9	Unit	164.6	Unit	25	100	22	Positive
34	232	FALSE	518.4	Unit	165.1	Unit	25	100	22	Positive
34	233	FALSE	519.4	Unit	166.1	Unit	25	100	22	Positive
34	234	FALSE	768.4	Unit	415.1	Unit	25	100	22	Positive
34	235	FALSE	917.2	Unit	563.9	Unit	25	100	22	Positive
35	236	FALSE	414	Unit	58.7	Unit	25	100	22	Positive
35	237	FALSE	436.1	Unit	80.8	Unit	25	100	22	Positive
35	238	FALSE	452.3	Unit	97	Unit	25	100	22	Positive
35	239	FALSE	453.9	Unit	98.6	Unit	25	100	22	Positive
35	240	FALSE	454.2	Unit	98.9	Unit	25	100	22	Positive
35	241	FALSE	464.4	Unit	109.1	Unit	25	100	22	Positive
35	242	FALSE	474.2	Unit	118.9	Unit	25	100	22	Positive
35	243	FALSE	476.4	Unit	121.1	Unit	25	100	22	Positive
35	244	FALSE	517.79	Unit	162.49	Unit	25	100	22	Positive
35	245	FALSE	518.4	Unit	163.1	Unit	25	100	22	Positive
35	246	FALSE	519.4	Unit	164.1	Unit	25	100	22	Positive
35	247	FALSE	520.4	Unit	165.1	Unit	25	100	22	Positive
35	248	FALSE	556.29	Unit	200.99	Unit	25	100	22	Positive
35	249	FALSE	570.5	Unit	215.2	Unit	25	100	22	Positive
Method 4
Prec and NL Scan	Compound Name	ISTD?	Precursor Ion	MS1 Res	Product Ion	MS2 Res	Dwell	Fragmentor	Collision Energy	Polarity
36	1	FALSE	415.7	Unit	58.4	Unit	25	100	22	Positive
36	2	FALSE	416.4	Unit	59.1	Unit	25	100	22	Positive
36	3	FALSE	442.2	Unit	84.9	Unit	25	100	22	Positive
36	4	FALSE	460.4	Unit	103.1	Unit	25	100	22	Positive
36	5	FALSE	474.4	Unit	117.1	Unit	25	100	22	Positive
36	6	FALSE	476.4	Unit	119.1	Unit	25	100	22	Positive
36	7	FALSE	516.4	Unit	159.1	Unit	25	100	22	Positive
36	8	FALSE	520.29	Unit	162.99	Unit	25	100	22	Positive
36	9	FALSE	1117.5	Unit	760.2	Unit	25	100	22	Positive
37	10	FALSE	428.1	Unit	42.8	Unit	25	100	22	Positive
37	11	FALSE	441.8	Unit	56.5	Unit	25	100	22	Positive
37	12	FALSE	442.5	Unit	57.2	Unit	25	100	22	Positive
37	13	FALSE	443.6	Unit	58.3	Unit	25	100	22	Positive
37	14	FALSE	444.4	Unit	59.1	Unit	25	100	22	Positive
37	15	FALSE	496.2	Unit	110.9	Unit	25	100	22	Positive
37	16	FALSE	500.3	Unit	115	Unit	25	100	22	Positive
37	17	FALSE	502.4	Unit	117.1	Unit	25	100	22	Positive
37	18	FALSE	504.2	Unit	118.9	Unit	25	100	22	Positive
37	19	FALSE	505.9	Unit	120.6	Unit	25	100	22	Positive
37	20	FALSE	518.4	Unit	133.1	Unit	25	100	22	Positive
37	21	FALSE	519.6	Unit	134.3	Unit	25	100	22	Positive
37	22	FALSE	520.4	Unit	135.1	Unit	25	100	22	Positive
37	23	FALSE	564.1	Unit	178.8	Unit	25	100	22	Positive
37	24	FALSE	774.1	Unit	388.8	Unit	25	100	22	Positive
37	25	FALSE	800.4	Unit	415.1	Unit	25	100	22	Positive
38	26	FALSE	496.4	Unit	184.2	Unit	25	100	22	Positive
38	27	FALSE	522.4	Unit	184.2	Unit	25	100	22	Positive
38	28	FALSE	524.4	Unit	184.2	Unit	25	100	22	Positive
38	29	FALSE	525	Unit	184.2	Unit	25	100	22	Positive
38	30	FALSE	675.8	Unit	184.2	Unit	25	100	22	Positive
38	31	FALSE	678.6	Unit	184.2	Unit	25	100	22	Positive
38	32	FALSE	684.4	Unit	184.2	Unit	25	100	22	Positive
38	33	FALSE	685.5	Unit	184.2	Unit	25	100	22	Positive
38	34	FALSE	689.5	Unit	184.2	Unit	25	100	22	Positive
38	35	FALSE	690.8	Unit	184.2	Unit	25	100	22	Positive
38	36	FALSE	703.4	Unit	184.2	Unit	25	100	22	Positive
38	37	FALSE	704.4	Unit	184.2	Unit	25	100	22	Positive
38	38	FALSE	705.5	Unit	184.2	Unit	25	100	22	Positive
38	39	FALSE	706.7	Unit	184.2	Unit	25	100	22	Positive
38	40	FALSE	717.7	Unit	184.2	Unit	25	100	22	Positive
38	41	FALSE	718.5	Unit	184.2	Unit	25	100	22	Positive
38	42	FALSE	720.5	Unit	184.2	Unit	25	100	22	Positive
38	43	FALSE	721.6	Unit	184.2	Unit	25	100	22	Positive
38	44	FALSE	722	Unit	184.2	Unit	25	100	22	Positive
38	45	FALSE	731.5	Unit	184.2	Unit	25	100	22	Positive
38	46	FALSE	732.5	Unit	184.2	Unit	25	100	22	Positive
38	47	FALSE	733.8	Unit	184.2	Unit	25	100	22	Positive
38	48	FALSE	734.5	Unit	184.2	Unit	25	100	22	Positive
38	49	FALSE	735.6	Unit	184.2	Unit	25	100	22	Positive
38	50	FALSE	736.1	Unit	184.2	Unit	25	100	22	Positive
38	51	FALSE	744.9	Unit	184.2	Unit	25	100	22	Positive
38	52	FALSE	745.6	Unit	184.2	Unit	25	100	22	Positive
38	53	FALSE	746.6	Unit	184.2	Unit	25	100	22	Positive
38	54	FALSE	747.6	Unit	184.2	Unit	25	100	22	Positive
38	55	FALSE	748	Unit	184.2	Unit	25	100	22	Positive
38	56	FALSE	757	Unit	184.2	Unit	25	100	22	Positive
38	57	FALSE	758.5	Unit	184.2	Unit	25	100	22	Positive
38	58	FALSE	759.5	Unit	184.2	Unit	25	100	22	Positive
38	59	FALSE	760.5	Unit	184.2	Unit	25	100	22	Positive
38	60	FALSE	761.5	Unit	184.2	Unit	25	100	22	Positive
38	61	FALSE	762.6	Unit	184.2	Unit	25	100	22	Positive
38	62	FALSE	763.3	Unit	184.2	Unit	25	100	22	Positive
38	63	FALSE	769.1	Unit	184.2	Unit	25	100	22	Positive
38	64	FALSE	772.8	Unit	184.2	Unit	25	100	22	Positive
38	65	FALSE	773.2	Unit	184.2	Unit	25	100	22	Positive
38	66	FALSE	774.5	Unit	184.2	Unit	25	100	22	Positive
38	67	FALSE	775.8	Unit	184.2	Unit	25	100	22	Positive
38	68	FALSE	776.1	Unit	184.2	Unit	25	100	22	Positive
38	69	FALSE	782.5	Unit	184.2	Unit	25	100	22	Positive
38	70	FALSE	783.6	Unit	184.2	Unit	25	100	22	Positive
38	71	FALSE	784.5	Unit	184.2	Unit	25	100	22	Positive
38	72	FALSE	785.5	Unit	184.2	Unit	25	100	22	Positive
38	73	FALSE	786.5	Unit	184.2	Unit	25	100	22	Positive
38	74	FALSE	787.6	Unit	184.2	Unit	25	100	22	Positive
38	75	FALSE	788.5	Unit	184.2	Unit	25	100	22	Positive
38	76	FALSE	789.6	Unit	184.2	Unit	25	100	22	Positive
38	77	FALSE	790.4	Unit	184.2	Unit	25	100	22	Positive
38	78	FALSE	791.2	Unit	184.2	Unit	25	100	22	Positive
38	79	FALSE	794.1	Unit	184.2	Unit	25	100	22	Positive
38	80	FALSE	795.3	Unit	184.2	Unit	25	100	22	Positive
38	81	FALSE	797	Unit	184.2	Unit	25	100	22	Positive
38	82	FALSE	799.4	Unit	184.2	Unit	25	100	22	Positive
38	83	FALSE	801.6	Unit	184.2	Unit	25	100	22	Positive
38	84	FALSE	808.6	Unit	184.2	Unit	25	100	22	Positive
38	85	FALSE	809.9	Unit	184.2	Unit	25	100	22	Positive
38	86	FALSE	810.6	Unit	184.2	Unit	25	100	22	Positive
38	87	FALSE	811.5	Unit	184.2	Unit	25	100	22	Positive
38	88	FALSE	812.4	Unit	184.2	Unit	25	100	22	Positive
38	89	FALSE	813.5	Unit	184.2	Unit	25	100	22	Positive
38	90	FALSE	814.8	Unit	184.2	Unit	25	100	22	Positive
38	91	FALSE	815.5	Unit	184.2	Unit	25	100	22	Positive
38	92	FALSE	816	Unit	184.2	Unit	25	100	22	Positive
38	93	FALSE	833	Unit	184.2	Unit	25	100	22	Positive
38	94	FALSE	836	Unit	184.2	Unit	25	100	22	Positive
38	95	FALSE	836.3	Unit	184.2	Unit	25	100	22	Positive
38	96	FALSE	837	Unit	184.2	Unit	25	100	22	Positive
39	97	FALSE	271.2	Unit	196.2	Unit	25	100	22	Positive
45	98	FALSE	521.29	Unit	264.3	Unit	25	100	22	Positive
45	99	FALSE	538.4	Unit	264.3	Unit	25	100	22	Positive
45	100	FALSE	539.5	Unit	264.3	Unit	25	100	22	Positive
45	101	FALSE	549.6	Unit	264.3	Unit	25	100	22	Positive
45	102	FALSE	566.4	Unit	264.3	Unit	25	100	22	Positive
45	103	FALSE	648.7	Unit	264.3	Unit	25	100	22	Positive
45	104	FALSE	716.8	Unit	264.3	Unit	25	100	22	Positive
46	105	FALSE	519.4	Unit	266.4	Unit	25	100	22	Positive
46	106	FALSE	554.29	Unit	266.4	Unit	25	100	22	Positive
46	107	FALSE	556.79	Unit	266.4	Unit	25	100	22	Positive
46	108	FALSE	628.5	Unit	266.4	Unit	25	100	22	Positive
46	109	FALSE	629	Unit	266.4	Unit	25	100	22	Positive
46	110	FALSE	702.5	Unit	266.4	Unit	25	100	22	Positive
46	111	FALSE	776.4	Unit	266.4	Unit	25	100	22	Positive
51	112	FALSE	407.4	Unit	282.2	Unit	25	100	22	Positive
51	113	FALSE	433.3	Unit	282.2	Unit	25	100	22	Positive
51	114	FALSE	463.7	Unit	282.2	Unit	25	100	22	Positive
51	115	FALSE	464.4	Unit	282.2	Unit	25	100	22	Positive
51	116	FALSE	465.4	Unit	282.2	Unit	25	100	22	Positive
51	117	FALSE	475.4	Unit	282.2	Unit	25	100	22	Positive
51	118	FALSE	476.5	Unit	282.2	Unit	25	100	22	Positive
51	119	FALSE	480.6	Unit	282.2	Unit	25	100	22	Positive
51	120	FALSE	481.4	Unit	282.2	Unit	25	100	22	Positive
51	121	FALSE	482.4	Unit	282.2	Unit	25	100	22	Positive
51	122	FALSE	483.4	Unit	282.2	Unit	25	100	22	Positive
51	123	FALSE	520.29	Unit	282.2	Unit	25	100	22	Positive
51	124	FALSE	522	Unit	282.2	Unit	25	100	22	Positive
51	125	FALSE	523.6	Unit	282.2	Unit	25	100	22	Positive
51	126	FALSE	536.6	Unit	282.2	Unit	25	100	22	Positive
51	127	FALSE	537.4	Unit	282.2	Unit	25	100	22	Positive
51	128	FALSE	538.4	Unit	282.2	Unit	25	100	22	Positive
51	129	FALSE	539.4	Unit	282.2	Unit	25	100	22	Positive
51	130	FALSE	540.4	Unit	282.2	Unit	25	100	22	Positive
51	131	FALSE	541.29	Unit	282.2	Unit	25	100	22	Positive
51	132	FALSE	554.79	Unit	282.2	Unit	25	100	22	Positive
51	133	FALSE	555.4	Unit	282.2	Unit	25	100	22	Positive
51	134	FALSE	556.4	Unit	282.2	Unit	25	100	22	Positive
51	135	FALSE	557.4	Unit	282.2	Unit	25	100	22	Positive
51	136	FALSE	559.29	Unit	282.2	Unit	25	100	22	Positive
51	137	FALSE	569.4	Unit	282.2	Unit	25	100	22	Positive
51	138	FALSE	610.79	Unit	282.2	Unit	25	100	22	Positive
51	139	FALSE	611.4	Unit	282.2	Unit	25	100	22	Positive
51	140	FALSE	612.4	Unit	282.2	Unit	25	100	22	Positive
51	141	FALSE	613.4	Unit	282.2	Unit	25	100	22	Positive
51	142	FALSE	614.4	Unit	282.2	Unit	25	100	22	Positive
51	143	FALSE	615.29	Unit	282.2	Unit	25	100	22	Positive
51	144	FALSE	619.4	Unit	282.2	Unit	25	100	22	Positive
51	145	FALSE	621.1	Unit	282.2	Unit	25	100	22	Positive
51	146	FALSE	628.7	Unit	282.2	Unit	25	100	22	Positive
51	147	FALSE	629.4	Unit	282.2	Unit	25	100	22	Positive
51	148	FALSE	630.4	Unit	282.2	Unit	25	100	22	Positive
51	149	FALSE	631.4	Unit	282.2	Unit	25	100	22	Positive
51	150	FALSE	642.79	Unit	282.2	Unit	25	100	22	Positive
51	151	FALSE	652.5	Unit	282.2	Unit	25	100	22	Positive
51	152	FALSE	685.4	Unit	282.2	Unit	25	100	22	Positive
51	153	FALSE	686.5	Unit	282.2	Unit	25	100	22	Positive
51	154	FALSE	687.3	Unit	282.2	Unit	25	100	22	Positive
51	155	FALSE	702.8	Unit	282.2	Unit	25	100	22	Positive
51	156	FALSE	703.5	Unit	282.2	Unit	25	100	22	Positive
51	157	FALSE	704.5	Unit	282.2	Unit	25	100	22	Positive
51	158	FALSE	705.5	Unit	282.2	Unit	25	100	22	Positive
51	159	FALSE	718.3	Unit	282.2	Unit	25	100	22	Positive
51	160	FALSE	742.6	Unit	282.2	Unit	25	100	22	Positive
51	161	FALSE	759.5	Unit	282.2	Unit	25	100	22	Positive
51	162	FALSE	760.6	Unit	282.2	Unit	25	100	22	Positive
51	163	FALSE	761.3	Unit	282.2	Unit	25	100	22	Positive
51	164	FALSE	762.9	Unit	282.2	Unit	25	100	22	Positive
51	165	FALSE	777.5	Unit	282.2	Unit	25	100	22	Positive
51	166	FALSE	778.5	Unit	282.2	Unit	25	100	22	Positive
51	167	FALSE	779.5	Unit	282.2	Unit	25	100	22	Positive
51	168	FALSE	780.1	Unit	282.2	Unit	25	100	22	Positive
51	169	FALSE	781.4	Unit	282.2	Unit	25	100	22	Positive
51	170	FALSE	793.5	Unit	282.2	Unit	25	100	22	Positive
51	171	FALSE	833.5	Unit	282.2	Unit	25	100	22	Positive
51	172	FALSE	834.9	Unit	282.2	Unit	25	100	22	Positive
51	173	FALSE	836.2	Unit	282.2	Unit	25	100	22	Positive
51	174	FALSE	848.1	Unit	282.2	Unit	25	100	22	Positive
51	175	FALSE	851.6	Unit	282.2	Unit	25	100	22	Positive
51	176	FALSE	852.6	Unit	282.2	Unit	25	100	22	Positive
51	177	FALSE	853.6	Unit	282.2	Unit	25	100	22	Positive
51	178	FALSE	854.7	Unit	282.2	Unit	25	100	22	Positive
51	179	FALSE	918.6	Unit	282.2	Unit	25	100	22	Positive
51	180	FALSE	925.6	Unit	282.2	Unit	25	100	22	Positive
51	181	FALSE	926.5	Unit	282.2	Unit	25	100	22	Positive
51	182	FALSE	927.1	Unit	282.2	Unit	25	100	22	Positive
51	183	FALSE	981.6	Unit	282.2	Unit	25	100	22	Positive
51	184	FALSE	1000.8	Unit	282.2	Unit	25	100	22	Positive
77	185	FALSE	404.1	Unit	369.1	Unit	25	100	17	Positive
77	186	FALSE	425.4	Unit	369.1	Unit	25	100	17	Positive
77	187	FALSE	442.3	Unit	369.1	Unit	25	100	17	Positive
77	188	FALSE	640.5	Unit	369.1	Unit	25	100	17	Positive
77	189	FALSE	665.7	Unit	369.1	Unit	25	100	17	Positive
77	190	FALSE	666.4	Unit	369.1	Unit	25	100	17	Positive
77	191	FALSE	667	Unit	369.1	Unit	25	100	17	Positive
77	192	FALSE	668.9	Unit	369.1	Unit	25	100	17	Positive
77	193	FALSE	669	Unit	369.1	Unit	25	100	17	Positive
77	194	FALSE	690.7	Unit	369.1	Unit	25	100	17	Positive
77	195	FALSE	718.8	Unit	369.1	Unit	25	100	17	Positive
77	196	FALSE	758.5	Unit	369.1	Unit	25	100	17	Positive
77	197	FALSE	759.9	Unit	369.1	Unit	25	100	17	Positive
77	198	FALSE	832.4	Unit	369.1	Unit	25	100	17	Positive
77	199	FALSE	982.7	Unit	369.1	Unit	25	100	17	Positive
77	200	FALSE	999.8	Unit	369.1	Unit	25	100	17	Positive
77	201	FALSE	1055.59	Unit	369.1	Unit	25	100	17	Positive
79	202	FALSE	402.5	Unit	109.2	Unit	25	100	22	Positive
79	203	FALSE	404.3	Unit	111	Unit	25	100	22	Positive
79	204	FALSE	416.5	Unit	123.2	Unit	25	100	22	Positive
79	205	FALSE	425.9	Unit	132.6	Unit	25	100	22	Positive
79	206	FALSE	426.4	Unit	133.1	Unit	25	100	22	Positive
79	207	FALSE	432.1	Unit	138.8	Unit	25	100	22	Positive
79	208	FALSE	434.2	Unit	140.9	Unit	25	100	22	Positive
79	209	FALSE	460.5	Unit	167.2	Unit	25	100	22	Positive
79	210	FALSE	464.2	Unit	170.9	Unit	25	100	22	Positive
79	211	FALSE	930.4	Unit	637.1	Unit	25	100	22	Positive
79	212	FALSE	931.7	Unit	638.4	Unit	25	100	22	Positive
82	213	FALSE	426.3	Unit	43	Unit	25	100	22	Positive
82	214	FALSE	440.3	Unit	57	Unit	25	100	22	Positive
82	215	FALSE	442	Unit	58.7	Unit	25	100	22	Positive
82	216	FALSE	442.4	Unit	59.1	Unit	25	100	22	Positive
82	217	FALSE	452.3	Unit	69	Unit	25	100	22	Positive
82	218	FALSE	454.5	Unit	71.2	Unit	25	100	22	Positive
82	219	FALSE	468.5	Unit	85.2	Unit	25	100	22	Positive
82	220	FALSE	470.5	Unit	87.2	Unit	25	100	22	Positive
82	221	FALSE	476.2	Unit	92.9	Unit	25	100	22	Positive
82	222	FALSE	478.4	Unit	95.1	Unit	25	100	22	Positive
82	223	FALSE	480.3	Unit	97	Unit	25	100	22	Positive
82	224	FALSE	482.2	Unit	98.9	Unit	25	100	22	Positive
82	225	FALSE	484.3	Unit	101	Unit	25	100	22	Positive
82	226	FALSE	496.4	Unit	113.1	Unit	25	100	22	Positive
82	227	FALSE	500	Unit	116.7	Unit	25	100	22	Positive
82	228	FALSE	500.4	Unit	117.1	Unit	25	100	22	Positive
82	229	FALSE	502.6	Unit	119.3	Unit	25	100	22	Positive
82	230	FALSE	506.5	Unit	123.2	Unit	25	100	22	Positive
82	231	FALSE	514.5	Unit	131.2	Unit	25	100	22	Positive
82	232	FALSE	518.4	Unit	135.1	Unit	25	100	22	Positive
82	233	FALSE	540.4	Unit	282.2	Unit	25	100	22	Positive
82	234	FALSE	540.4	Unit	157.1	Unit	25	100	22	Positive
82	235	FALSE	558.4	Unit	175.1	Unit	25	100	22	Positive
82	236	FALSE	590.4	Unit	207.1	Unit	25	100	22	Positive
82	237	FALSE	680.6	Unit	297.3	Unit	25	100	22	Positive
83	238	FALSE	508.4	Unit	95.1	Unit	25	100	22	Positive
83	239	FALSE	514.4	Unit	101.1	Unit	25	100	22	Positive
83	240	FALSE	520.5	Unit	107.2	Unit	25	100	22	Positive
83	241	FALSE	522.5	Unit	109.2	Unit	25	100	22	Positive
83	242	FALSE	524.29	Unit	110.99	Unit	25	100	22	Positive
83	243	FALSE	532.4	Unit	119.1	Unit	25	100	22	Positive
83	244	FALSE	536.2	Unit	122.9	Unit	25	100	22	Positive
83	245	FALSE	546.6	Unit	133.3	Unit	25	100	22	Positive
83	246	FALSE	743.6	Unit	330.3	Unit	25	100	22	Positive
83	247	FALSE	744.7	Unit	331.4	Unit	25	100	22	Positive
83	248	FALSE	771.5	Unit	358.2	Unit	25	100	22	Positive
83	249	FALSE	772.8	Unit	359.5	Unit	25	100	22	Positive
83	250	FALSE	773.9	Unit	360.6	Unit	25	100	22	Positive
83	251	FALSE	850.5	Unit	437.2	Unit	25	100	22	Positive
83	252	FALSE	851.8	Unit	438.5	Unit	25	100	22	Positive
83	253	FALSE	866.7	Unit	453.4	Unit	25	100	22	Positive
83	254	FALSE	953.8	Unit	540.5	Unit	25	100	22	Positive
83	255	FALSE	1116.9	Unit	703.6	Unit	25	100	22	Positive
83	256	FALSE	1117.2	Unit	703.9	Unit	25	100	22	Positive
83	257	FALSE	1173.5	Unit	760.2	Unit	25	100	22	Positive
83	258	FALSE	1175.3	Unit	762	Unit	25	100	22	Positive
83	259	FALSE	1188	Unit	774.7	Unit	25	100	22	Positive
83	260	FALSE	1197.2	Unit	783.9	Unit	25	100	22	Positive
Method 5
Prec and NL Scan	Compound Name	ISTD?	Precursor Ion	MS1 Res	Product Ion	MS2 Res	Dwell	Fragmentor	Collision Energy	Polarity
40	1	FALSE	401.6	Unit	225.2	Unit	20	100	25	Negative
40	2	FALSE	446.9	Unit	225.2	Unit	20	100	25	Negative
40	3	FALSE	447.4	Unit	225.2	Unit	20	100	25	Negative
40	4	FALSE	449.2	Unit	225.2	Unit	20	100	25	Negative
40	5	FALSE	508.9	Unit	225.2	Unit	20	100	25	Negative
40	6	FALSE	509.3	Unit	225.2	Unit	20	100	25	Negative
40	7	FALSE	582.79	Unit	225.2	Unit	20	100	25	Negative
40	8	FALSE	583.4	Unit	225.2	Unit	20	100	25	Negative
40	9	FALSE	584.6	Unit	225.2	Unit	20	100	25	Negative
40	10	FALSE	585.5	Unit	225.2	Unit	20	100	25	Negative
40	11	FALSE	657.4	Unit	225.2	Unit	20	100	25	Negative
40	12	FALSE	731.5	Unit	225.2	Unit	20	100	25	Negative
40	13	FALSE	732.8	Unit	225.2	Unit	20	100	25	Negative
40	14	FALSE	733.5	Unit	225.2	Unit	20	100	25	Negative
40	15	FALSE	805.6	Unit	225.2	Unit	20	100	25	Negative
40	16	FALSE	806.6	Unit	225.2	Unit	20	100	25	Negative
40	17	FALSE	807.9	Unit	225.2	Unit	20	100	25	Negative
40	18	FALSE	879.8	Unit	225.2	Unit	20	100	25	Negative
40	19	FALSE	880.7	Unit	225.2	Unit	20	100	25	Negative
40	20	FALSE	881.6	Unit	225.2	Unit	20	100	25	Negative
40	21	FALSE	953.5	Unit	225.2	Unit	20	100	25	Negative
40	22	FALSE	954	Unit	225.2	Unit	20	100	25	Negative
40	23	FALSE	1178.4	Unit	225.2	Unit	20	100	25	Negative
41	24	FALSE	586.6	Unit	227.2	Unit	20	100	22	Negative
41	25	FALSE	881.5	Unit	227.2	Unit	20	100	22	Negative
42	26	FALSE	582.9	Unit	241.3	Unit	20	100	20	Negative
42	27	FALSE	731.5	Unit	241.3	Unit	20	100	20	Negative
42	28	FALSE	732.6	Unit	241.3	Unit	20	100	20	Negative
42	29	FALSE	733.8	Unit	241.3	Unit	20	100	20	Negative
42	30	FALSE	734.7	Unit	241.3	Unit	20	100	20	Negative
42	31	FALSE	805.6	Unit	241.3	Unit	20	100	20	Negative
42	32	FALSE	806.6	Unit	241.3	Unit	20	100	20	Negative
42	33	FALSE	807.6	Unit	241.3	Unit	20	100	20	Negative
42	34	FALSE	809.4	Unit	241.3	Unit	20	100	20	Negative
42	35	FALSE	879.6	Unit	241.3	Unit	20	100	20	Negative
42	36	FALSE	880.6	Unit	241.3	Unit	20	100	20	Negative
42	37	FALSE	881.6	Unit	241.3	Unit	20	100	20	Negative
42	38	FALSE	882.7	Unit	241.3	Unit	20	100	20	Negative
42	39	FALSE	953.7	Unit	241.3	Unit	20	100	20	Negative
42	40	FALSE	954.9	Unit	241.3	Unit	20	100	20	Negative
42	41	FALSE	955.7	Unit	241.3	Unit	20	100	20	Negative
42	42	FALSE	956.4	Unit	241.3	Unit	20	100	20	Negative
42	43	FALSE	1028.9	Unit	241.3	Unit	20	100	20	Negative
42	44	FALSE	1101.7	Unit	241.3	Unit	20	100	20	Negative
42	45	FALSE	1102.59	Unit	241.3	Unit	20	100	20	Negative
42	46	FALSE	1103.3	Unit	241.3	Unit	20	100	20	Negative
42	47	FALSE	1177	Unit	241.3	Unit	20	100	20	Negative
44	48	FALSE	511.8	Unit	255.2	Unit	20	100	22	Negative
44	49	FALSE	539.7	Unit	255.2	Unit	20	100	22	Negative
44	50	FALSE	669.5	Unit	255.2	Unit	20	100	22	Negative
44	51	FALSE	891.6	Unit	255.2	Unit	20	100	22	Negative
44	52	FALSE	892.1	Unit	255.2	Unit	20	100	22	Negative
44	53	FALSE	893.2	Unit	255.2	Unit	20	100	22	Negative
49	54	FALSE	802.8	Unit	279.2	Unit	20	100	22	Negative
50	55	FALSE	730.4	Unit	281.2	Unit	20	100	22	Negative
50	56	FALSE	742.5	Unit	281.2	Unit	20	100	22	Negative
50	57	FALSE	743.8	Unit	281.2	Unit	20	100	22	Negative
50	58	FALSE	744.9	Unit	281.2	Unit	20	100	22	Negative
52	59	FALSE	401.4	Unit	283.2	Unit	20	100	20	Negative
52	60	FALSE	402.4	Unit	283.2	Unit	20	100	20	Negative
52	61	FALSE	408.4	Unit	283.2	Unit	20	100	20	Negative
52	62	FALSE	420.3	Unit	283.2	Unit	20	100	20	Negative
52	63	FALSE	440.1	Unit	283.2	Unit	20	100	20	Negative
52	64	FALSE	464.6	Unit	283.2	Unit	20	100	20	Negative
52	65	FALSE	465.4	Unit	283.2	Unit	20	100	20	Negative
52	66	FALSE	466.2	Unit	283.2	Unit	20	100	20	Negative
52	67	FALSE	467.3	Unit	283.2	Unit	20	100	20	Negative
52	68	FALSE	468.4	Unit	283.2	Unit	20	100	20	Negative
52	69	FALSE	481.6	Unit	283.2	Unit	20	100	20	Negative
52	70	FALSE	482.4	Unit	283.2	Unit	20	100	20	Negative
52	71	FALSE	483.4	Unit	283.2	Unit	20	100	20	Negative
52	72	FALSE	484.5	Unit	283.2	Unit	20	100	20	Negative
52	73	FALSE	496.5	Unit	283.2	Unit	20	100	20	Negative
52	74	FALSE	518.4	Unit	283.2	Unit	20	100	20	Negative
52	75	FALSE	520.4	Unit	283.2	Unit	20	100	20	Negative
52	76	FALSE	521.5	Unit	283.2	Unit	20	100	20	Negative
52	77	FALSE	524.5	Unit	283.2	Unit	20	100	20	Negative
52	78	FALSE	526.29	Unit	283.2	Unit	20	100	20	Negative
52	79	FALSE	527.7	Unit	283.2	Unit	20	100	20	Negative
52	80	FALSE	537.5	Unit	283.2	Unit	20	100	20	Negative
52	81	FALSE	538.4	Unit	283.2	Unit	20	100	20	Negative
52	82	FALSE	539.4	Unit	283.2	Unit	20	100	20	Negative
52	83	FALSE	540.4	Unit	283.2	Unit	20	100	20	Negative
52	84	FALSE	541.4	Unit	283.2	Unit	20	100	20	Negative
52	85	FALSE	542.4	Unit	283.2	Unit	20	100	20	Negative
52	86	FALSE	554.5	Unit	283.2	Unit	20	100	20	Negative
52	87	FALSE	555.5	Unit	283.2	Unit	20	100	20	Negative
52	88	FALSE	556.4	Unit	283.2	Unit	20	100	20	Negative
52	89	FALSE	557.4	Unit	283.2	Unit	20	100	20	Negative
52	90	FALSE	558.4	Unit	283.2	Unit	20	100	20	Negative
52	91	FALSE	565.9	Unit	283.2	Unit	20	100	20	Negative
52	92	FALSE	569.7	Unit	283.2	Unit	20	100	20	Negative
52	93	FALSE	570.4	Unit	283.2	Unit	20	100	20	Negative
52	94	FALSE	580.6	Unit	283.2	Unit	20	100	20	Negative
52	95	FALSE	584.4	Unit	283.2	Unit	20	100	20	Negative
52	96	FALSE	611.9	Unit	283.2	Unit	20	100	20	Negative
52	97	FALSE	612.4	Unit	283.2	Unit	20	100	20	Negative
52	98	FALSE	613.29	Unit	283.2	Unit	20	100	20	Negative
52	99	FALSE	614.4	Unit	283.2	Unit	20	100	20	Negative
52	100	FALSE	615.4	Unit	283.2	Unit	20	100	20	Negative
52	101	FALSE	616.4	Unit	283.2	Unit	20	100	20	Negative
52	102	FALSE	620.6	Unit	283.2	Unit	20	100	20	Negative
52	103	FALSE	629.9	Unit	283.2	Unit	20	100	20	Negative
52	104	FALSE	630.4	Unit	283.2	Unit	20	100	20	Negative
52	105	FALSE	631.5	Unit	283.2	Unit	20	100	20	Negative
52	106	FALSE	632.4	Unit	283.2	Unit	20	100	20	Negative
52	107	FALSE	686.4	Unit	283.2	Unit	20	100	20	Negative
52	108	FALSE	688.6	Unit	283.2	Unit	20	100	20	Negative
52	109	FALSE	703.8	Unit	283.2	Unit	20	100	20	Negative
52	110	FALSE	704.5	Unit	283.2	Unit	20	100	20	Negative
52	111	FALSE	705.5	Unit	283.2	Unit	20	100	20	Negative
52	112	FALSE	706.5	Unit	283.2	Unit	20	100	20	Negative
52	113	FALSE	707	Unit	283.2	Unit	20	100	20	Negative
52	114	FALSE	760.5	Unit	283.2	Unit	20	100	20	Negative
52	115	FALSE	761.5	Unit	283.2	Unit	20	100	20	Negative
52	116	FALSE	762.8	Unit	283.2	Unit	20	100	20	Negative
52	117	FALSE	763	Unit	283.2	Unit	20	100	20	Negative
52	118	FALSE	778.5	Unit	283.2	Unit	20	100	20	Negative
52	119	FALSE	779.5	Unit	283.2	Unit	20	100	20	Negative
52	120	FALSE	780.6	Unit	283.2	Unit	20	100	20	Negative
52	121	FALSE	781.5	Unit	283.2	Unit	20	100	20	Negative
52	122	FALSE	795.6	Unit	283.2	Unit	20	100	20	Negative
52	123	FALSE	834.6	Unit	283.2	Unit	20	100	20	Negative
52	124	FALSE	852.6	Unit	283.2	Unit	20	100	20	Negative
52	125	FALSE	853.7	Unit	283.2	Unit	20	100	20	Negative
52	126	FALSE	854.6	Unit	283.2	Unit	20	100	20	Negative
52	127	FALSE	926.6	Unit	283.2	Unit	20	100	20	Negative
52	128	FALSE	927.8	Unit	283.2	Unit	20	100	20	Negative
57	129	FALSE	722.8	Unit	309.3	Unit	20	100	22	Negative
73	130	FALSE	209.3	Unit	97.1	Unit	20	100	30	Negative
73	131	FALSE	264.89	Unit	97.1	Unit	20	100	30	Negative
73	132	FALSE	265.39	Unit	97.1	Unit	20	100	30	Negative
73	133	FALSE	279.5	Unit	97.1	Unit	20	100	30	Negative
73	134	FALSE	280.5	Unit	97.1	Unit	20	100	30	Negative
73	135	FALSE	293.4	Unit	97.1	Unit	20	100	30	Negative
73	136	FALSE	308.2	Unit	97.1	Unit	20	100	30	Negative
73	137	FALSE	309.89	Unit	97.1	Unit	20	100	30	Negative
73	138	FALSE	365.2	Unit	97.1	Unit	20	100	30	Negative
73	139	FALSE	412.8	Unit	97.1	Unit	20	100	30	Negative
73	140	FALSE	503.7	Unit	97.1	Unit	20	100	30	Negative
73	141	FALSE	534.79	Unit	97.1	Unit	20	100	30	Negative
73	142	FALSE	540.4	Unit	97.1	Unit	20	100	30	Negative
73	143	FALSE	594.7	Unit	97.1	Unit	20	100	30	Negative
73	144	FALSE	597.5	Unit	97.1	Unit	20	100	30	Negative
73	145	FALSE	613.4	Unit	97.1	Unit	20	100	30	Negative
73	146	FALSE	640.1	Unit	97.1	Unit	20	100	30	Negative
73	147	FALSE	669.4	Unit	97.1	Unit	20	100	30	Negative
73	148	FALSE	675.2	Unit	97.1	Unit	20	100	30	Negative
73	149	FALSE	695.8	Unit	97.1	Unit	20	100	30	Negative
73	150	FALSE	696.4	Unit	97.1	Unit	20	100	30	Negative
73	151	FALSE	746.4	Unit	97.1	Unit	20	100	30	Negative
73	152	FALSE	750.8	Unit	97.1	Unit	20	100	30	Negative
73	153	FALSE	807.9	Unit	97.1	Unit	20	100	30	Negative
73	154	FALSE	832.8	Unit	97.1	Unit	20	100	30	Negative
73	155	FALSE	834.5	Unit	97.1	Unit	20	100	30	Negative
73	156	FALSE	838.2	Unit	97.1	Unit	20	100	30	Negative
73	157	FALSE	843.5	Unit	97.1	Unit	20	100	30	Negative
73	158	FALSE	918.3	Unit	97.1	Unit	20	100	30	Negative
Method 6
Prec and NL Scan	Compound Name	ISTD?	Precursor Ion	MS1 Res	Product Ion	MS2 Res	Dwell	Fragmentor	Collision Energy	Polarity
72	1	FALSE	202.6	Unit	85.1	Unit	25	100	28	Positive
72	AC60	FALSE	204.1	Unit	85.1	Unit	25	100	28	Positive
72	AC59	FALSE	216.1	Unit	85.1	Unit	25	100	28	Positive
72	AC58	FALSE	218.1	Unit	85.1	Unit	25	100	28	Positive
72	2	FALSE	225.6	Unit	85.1	Unit	25	100	28	Positive
72	3	FALSE	228	Unit	85.1	Unit	25	100	28	Positive
72	AC57	FALSE	230.1	Unit	85.1	Unit	25	100	28	Positive
72	AC56	FALSE	232.1	Unit	85.1	Unit	25	100	28	Positive
72	AC55	FALSE	234.1	Unit	85.1	Unit	25	100	28	Positive
72	4	FALSE	241.4	Unit	85.1	Unit	25	100	28	Positive
72	AC54	FALSE	244.1	Unit	85.1	Unit	25	100	28	Positive
72	AC53	FALSE	246.2	Unit	85.1	Unit	25	100	28	Positive
72	AC52	FALSE	248.1	Unit	85.1	Unit	25	100	28	Positive
72	5	FALSE	253.5	Unit	85.1	Unit	25	100	28	Positive
72	6	FALSE	255.5	Unit	85.1	Unit	25	100	28	Positive
72	AC51	FALSE	258.2	Unit	85.1	Unit	25	100	28	Positive
72	AC50	FALSE	260.1	Unit	85.1	Unit	25	100	28	Positive
72	AC49	FALSE	262.2	Unit	85.1	Unit	25	100	28	Positive
72	7	FALSE	264.89	Unit	85.1	Unit	25	100	28	Positive
72	8	FALSE	265	Unit	85.1	Unit	25	100	28	Positive
72	9	FALSE	266.6	Unit	85.1	Unit	25	100	28	Positive
72	AC48	FALSE	274.1	Unit	85.1	Unit	25	100	28	Positive
72	AC47	FALSE	276.1	Unit	85.1	Unit	25	100	28	Positive
72	10	FALSE	281.5	Unit	85.1	Unit	25	100	28	Positive
72	11	FALSE	282.5	Unit	85.1	Unit	25	100	28	Positive
72	12	FALSE	283.1	Unit	85.1	Unit	25	100	28	Positive
72	AC46	FALSE	286.2	Unit	85.1	Unit	25	100	28	Positive
72	AC45	FALSE	288.1	Unit	85.1	Unit	25	100	28	Positive
72	AC44	FALSE	290.2	Unit	85.1	Unit	25	100	28	Positive
72	13	FALSE	290.8	Unit	85.1	Unit	25	100	28	Positive
72	14	FALSE	296.3	Unit	85.1	Unit	25	100	28	Positive
72	15	FALSE	297.89	Unit	85.1	Unit	25	100	28	Positive
72	16	FALSE	299.5	Unit	85.1	Unit	25	100	28	Positive
72	AC42	FALSE	302.2	Unit	85.1	Unit	25	100	28	Positive
72	17	FALSE	305.7	Unit	85.1	Unit	25	100	28	Positive
72	18	FALSE	307.89	Unit	85.1	Unit	25	100	28	Positive
72	19	FALSE	308.39	Unit	85.1	Unit	25	100	28	Positive
72	20	FALSE	309.6	Unit	85.1	Unit	25	100	28	Positive
72	AC41	FALSE	310.2	Unit	85.1	Unit	25	100	28	Positive
72	AC40	FALSE	312.2	Unit	85.1	Unit	25	100	28	Positive
72	AC39	FALSE	314.2	Unit	85.1	Unit	25	100	28	Positive
72	AC38	FALSE	316.2	Unit	85.1	Unit	25	100	28	Positive
72	22	FALSE	317.6	Unit	85.1	Unit	25	100	28	Positive
72	23	FALSE	320	Unit	85.1	Unit	25	100	28	Positive
72	24	FALSE	321.3	Unit	85.1	Unit	25	100	28	Positive
72	25	FALSE	325.3	Unit	85.1	Unit	25	100	28	Positive
72	AC37	FALSE	330.3	Unit	85.1	Unit	25	100	28	Positive
72	27	FALSE	331.4	Unit	85.1	Unit	25	100	28	Positive
72	28	FALSE	334.8	Unit	85.1	Unit	25	100	28	Positive
72	29	FALSE	337	Unit	85.1	Unit	25	100	28	Positive
72	30	FALSE	338.4	Unit	85.1	Unit	25	100	28	Positive
72	31	FALSE	339.6	Unit	85.1	Unit	25	100	28	Positive
72	32	FALSE	340	Unit	85.1	Unit	25	100	28	Positive
72	AC36	FALSE	344.3	Unit	85.1	Unit	25	100	28	Positive
72	AC35	FALSE	346.2	Unit	85.1	Unit	25	100	28	Positive
72	34	FALSE	348.6	Unit	85.1	Unit	25	100	28	Positive
72	35	FALSE	349.5	Unit	85.1	Unit	25	100	28	Positive
72	36	FALSE	350.4	Unit	85.1	Unit	25	100	28	Positive
72	37	FALSE	352.8	Unit	85.1	Unit	25	100	28	Positive
72	38	FALSE	354.3	Unit	85.1	Unit	25	100	28	Positive
72	39	FALSE	355.7	Unit	85.1	Unit	25	100	28	Positive
72	40	FALSE	356.9	Unit	85.1	Unit	25	100	28	Positive
72	AC34	FALSE	358.3	Unit	85.1	Unit	25	100	28	Positive
72	42	FALSE	359.5	Unit	85.1	Unit	25	100	28	Positive
72	AC33	FALSE	360.3	Unit	85.1	Unit	25	100	28	Positive
72	43	FALSE	362.6	Unit	85.1	Unit	25	100	28	Positive
72	44	FALSE	364.5	Unit	85.1	Unit	25	100	28	Positive
72	45	FALSE	366.4	Unit	85.1	Unit	25	100	28	Positive
72	46	FALSE	367.4	Unit	85.1	Unit	25	100	28	Positive
72	AC32	FALSE	368.3	Unit	85.1	Unit	25	100	28	Positive
72	AC31	FALSE	370.3	Unit	85.1	Unit	25	100	28	Positive
72	AC30	FALSE	372.3	Unit	85.1	Unit	25	100	28	Positive
72	48	FALSE	373.4	Unit	85.1	Unit	25	100	28	Positive
72	AC29	FALSE	374.2	Unit	85.1	Unit	25	100	28	Positive
72	49	FALSE	375.9	Unit	85.1	Unit	25	100	28	Positive
72	50	FALSE	376.9	Unit	85.1	Unit	25	100	28	Positive
72	51	FALSE	378.9	Unit	85.1	Unit	25	100	28	Positive
72	52	FALSE	382.5	Unit	85.1	Unit	25	100	28	Positive
72	AC28	FALSE	384.3	Unit	85.1	Unit	25	100	28	Positive
72	53	FALSE	385.6	Unit	85.1	Unit	25	100	28	Positive
72	54	FALSE	387.9	Unit	85.1	Unit	25	100	28	Positive
72	AC27	FALSE	388.3	Unit	85.1	Unit	25	100	28	Positive
72	55	FALSE	390.7	Unit	85.1	Unit	25	100	28	Positive
72	56	FALSE	391.6	Unit	85.1	Unit	25	100	28	Positive
72	57	FALSE	392.5	Unit	85.1	Unit	25	100	28	Positive
72	58	FALSE	393.9	Unit	85.1	Unit	25	100	28	Positive
72	59	FALSE	394.5	Unit	85.1	Unit	25	100	28	Positive
72	60	FALSE	395.5	Unit	85.1	Unit	25	100	28	Positive
72	61	FALSE	395.8	Unit	85.1	Unit	25	100	28	Positive
72	AC26	FALSE	396.3	Unit	85.1	Unit	25	100	28	Positive
72	63	FALSE	397.6	Unit	85.1	Unit	25	100	28	Positive
72	AC25	FALSE	398.3	Unit	85.1	Unit	25	100	28	Positive
72	64	FALSE	399.1	Unit	85.1	Unit	25	100	28	Positive
72	AC24	FALSE	400.3	Unit	85.1	Unit	25	100	28	Positive
72	66	FALSE	401.2	Unit	85.1	Unit	25	100	28	Positive
72	AC23	FALSE	402.3	Unit	85.1	Unit	25	100	28	Positive
72	68	FALSE	404.5	Unit	85.1	Unit	25	100	28	Positive
72	69	FALSE	408.5	Unit	85.1	Unit	25	100	28	Positive
72	70	FALSE	410.2	Unit	85.1	Unit	25	100	28	Positive
72	71	FALSE	411.4	Unit	85.1	Unit	25	100	28	Positive
72	AC22	FALSE	412.3	Unit	85.1	Unit	25	100	28	Positive
72	AC21	FALSE	414.3	Unit	85.1	Unit	25	100	28	Positive
72	74	FALSE	415.4	Unit	85.1	Unit	25	100	28	Positive
72	75	FALSE	416.4	Unit	85.1	Unit	25	100	28	Positive
72	76	FALSE	417.2	Unit	85.1	Unit	25	100	28	Positive
72	77	FALSE	418.8	Unit	85.1	Unit	25	100	28	Positive
72	78	FALSE	419.7	Unit	85.1	Unit	25	100	28	Positive
72	AC20	FALSE	420.3	Unit	85.1	Unit	25	100	28	Positive
72	AC19	FALSE	424.3	Unit	85.1	Unit	25	100	28	Positive
72	80	FALSE	425.3	Unit	85.1	Unit	25	100	28	Positive
72	AC18	FALSE	426.4	Unit	85.1	Unit	25	100	28	Positive
72	82	FALSE	427.3	Unit	85.1	Unit	25	100	28	Positive
72	AC17	FALSE	428.4	Unit	85.1	Unit	25	100	28	Positive
72	84	FALSE	429.3	Unit	85.1	Unit	25	100	28	Positive
72	85	FALSE	431.4	Unit	85.1	Unit	25	100	28	Positive
72	86	FALSE	432.4	Unit	85.1	Unit	25	100	28	Positive
72	87	FALSE	433.3	Unit	85.1	Unit	25	100	28	Positive
72	88	FALSE	434.3	Unit	85.1	Unit	25	100	28	Positive
72	89	FALSE	435.3	Unit	85.1	Unit	25	100	28	Positive
72	AC16	FALSE	438.3	Unit	85.1	Unit	25	100	28	Positive
72	90	FALSE	439.4	Unit	85.1	Unit	25	100	28	Positive
72	AC15	FALSE	440.3	Unit	85.1	Unit	25	100	28	Positive
72	AC14	FALSE	442.3	Unit	85.1	Unit	25	100	28	Positive
72	91	FALSE	443.1	Unit	85.1	Unit	25	100	28	Positive
72	AC13	FALSE	444.4	Unit	85.1	Unit	25	100	28	Positive
72	93	FALSE	445.3	Unit	85.1	Unit	25	100	28	Positive
72	94	FALSE	446.9	Unit	85.1	Unit	25	100	28	Positive
72	95	FALSE	447.8	Unit	85.1	Unit	25	100	28	Positive
72	AC12	FALSE	448.3	Unit	85.1	Unit	25	100	28	Positive
72	AC11	FALSE	452.4	Unit	85.1	Unit	25	100	28	Positive
72	AC10	FALSE	454.4	Unit	85.1	Unit	25	100	28	Positive
72	99	FALSE	455.3	Unit	85.1	Unit	25	100	28	Positive
72	100	FALSE	456.3	Unit	85.1	Unit	25	100	28	Positive
72	AC9	FALSE	456.4	Unit	85.1	Unit	25	100	28	Positive
72	101	FALSE	457.9	Unit	85.1	Unit	25	100	28	Positive
72	AC8	FALSE	458.3	Unit	85.1	Unit	25	100	28	Positive
72	103	FALSE	459.9	Unit	85.1	Unit	25	100	28	Positive
72	104	FALSE	462.5	Unit	85.1	Unit	25	100	28	Positive
72	AC7	FALSE	464.3	Unit	85.1	Unit	25	100	28	Positive
72	105	FALSE	465.5	Unit	85.1	Unit	25	100	28	Positive
72	106	FALSE	466.9	Unit	85.1	Unit	25	100	28	Positive
72	107	FALSE	467.6	Unit	85.1	Unit	25	100	28	Positive
72	108	FALSE	470.5	Unit	85.1	Unit	25	100	28	Positive
72	AC6	FALSE	472.4	Unit	85.1	Unit	25	100	28	Positive
72	AC5	FALSE	474.4	Unit	85.1	Unit	25	100	28	Positive
72	111	FALSE	475.4	Unit	85.1	Unit	25	100	28	Positive
72	AC4	FALSE	476.4	Unit	85.1	Unit	25	100	28	Positive
72	AC3	FALSE	480.4	Unit	85.1	Unit	25	100	28	Positive
72	113	FALSE	482.2	Unit	85.1	Unit	25	100	28	Positive
72	AC2	FALSE	484.4	Unit	85.1	Unit	25	100	28	Positive
72	115	FALSE	485.3	Unit	85.1	Unit	25	100	28	Positive
72	116	FALSE	492.6	Unit	85.1	Unit	25	100	28	Positive
72	117	FALSE	493.3	Unit	85.1	Unit	25	100	28	Positive
72	118	FALSE	496.1	Unit	85.1	Unit	25	100	28	Positive
72	119	FALSE	503.8	Unit	85.1	Unit	25	100	28	Positive
72	120	FALSE	506.2	Unit	85.1	Unit	25	100	28	Positive
72	121	FALSE	509.1	Unit	85.1	Unit	25	100	28	Positive
72	122	FALSE	513.79	Unit	85.1	Unit	25	100	28	Positive
72	123	FALSE	519.5	Unit	85.1	Unit	25	100	28	Positive
72	124	FALSE	521.29	Unit	85.1	Unit	25	100	28	Positive
72	125	FALSE	523.2	Unit	85.1	Unit	25	100	28	Positive
72	126	FALSE	524.79	Unit	85.1	Unit	25	100	28	Positive
72	127	FALSE	525.4	Unit	85.1	Unit	25	100	28	Positive
72	128	FALSE	528.7	Unit	85.1	Unit	25	100	28	Positive
72	129	FALSE	531.6	Unit	85.1	Unit	25	100	28	Positive
72	130	FALSE	533.9	Unit	85.1	Unit	25	100	28	Positive
72	131	FALSE	535.29	Unit	85.1	Unit	25	100	28	Positive
72	132	FALSE	536.4	Unit	85.1	Unit	25	100	28	Positive
72	133	FALSE	537.5	Unit	85.1	Unit	25	100	28	Positive
72	134	FALSE	539.4	Unit	85.1	Unit	25	100	28	Positive
72	AC1	FALSE	540.5	Unit	85.1	Unit	25	100	28	Positive
72	136	FALSE	541.2	Unit	85.1	Unit	25	100	28	Positive
72	137	FALSE	543.79	Unit	85.1	Unit	25	100	28	Positive
72	138	FALSE	545.4	Unit	85.1	Unit	25	100	28	Positive
72	139	FALSE	548.79	Unit	85.1	Unit	25	100	28	Positive
72	140	FALSE	549.2	Unit	85.1	Unit	25	100	28	Positive
72	141	FALSE	553.2	Unit	85.1	Unit	25	100	28	Positive
72	142	FALSE	555.5	Unit	85.1	Unit	25	100	28	Positive
72	143	FALSE	557.6	Unit	85.1	Unit	25	100	28	Positive
72	144	FALSE	561.3	Unit	85.1	Unit	25	100	28	Positive
72	145	FALSE	564.9	Unit	85.1	Unit	25	100	28	Positive
72	146	FALSE	568.9	Unit	85.1	Unit	25	100	28	Positive
72	147	FALSE	570.79	Unit	85.1	Unit	25	100	28	Positive
72	148	FALSE	572.2	Unit	85.1	Unit	25	100	28	Positive
72	149	FALSE	575.4	Unit	85.1	Unit	25	100	28	Positive
72	150	FALSE	577.29	Unit	85.1	Unit	25	100	28	Positive
72	151	FALSE	579.3	Unit	85.1	Unit	25	100	28	Positive
72	152	FALSE	580.9	Unit	85.1	Unit	25	100	28	Positive
72	153	FALSE	583.3	Unit	85.1	Unit	25	100	28	Positive
72	154	FALSE	585.2	Unit	85.1	Unit	25	100	28	Positive
72	155	FALSE	586.79	Unit	85.1	Unit	25	100	28	Positive
72	156	FALSE	587.4	Unit	85.1	Unit	25	100	28	Positive
72	157	FALSE	588.9	Unit	85.1	Unit	25	100	28	Positive
72	158	FALSE	589.2	Unit	85.1	Unit	25	100	28	Positive
72	159	FALSE	591.29	Unit	85.1	Unit	25	100	28	Positive
72	160	FALSE	593.29	Unit	85.1	Unit	25	100	28	Positive
72	161	FALSE	594.2	Unit	85.1	Unit	25	100	28	Positive
72	162	FALSE	595.2	Unit	85.1	Unit	25	100	28	Positive
72	163	FALSE	601.7	Unit	85.1	Unit	25	100	28	Positive
72	164	FALSE	605.7	Unit	85.1	Unit	25	100	28	Positive
72	165	FALSE	606.9	Unit	85.1	Unit	25	100	28	Positive
72	166	FALSE	617.3	Unit	85.1	Unit	25	100	28	Positive
72	167	FALSE	618.5	Unit	85.1	Unit	25	100	28	Positive
72	168	FALSE	620.7	Unit	85.1	Unit	25	100	28	Positive
72	169	FALSE	623.6	Unit	85.1	Unit	25	100	28	Positive
72	170	FALSE	625.29	Unit	85.1	Unit	25	100	28	Positive
72	171	FALSE	635.3	Unit	85.1	Unit	25	100	28	Positive
72	172	FALSE	638.7	Unit	85.1	Unit	25	100	28	Positive
72	173	FALSE	641.3	Unit	85.1	Unit	25	100	28	Positive
72	174	FALSE	651.4	Unit	85.1	Unit	25	100	28	Positive
72	175	FALSE	655.3	Unit	85.1	Unit	25	100	28	Positive
72	176	FALSE	660.6	Unit	85.1	Unit	25	100	28	Positive
72	177	FALSE	665.2	Unit	85.1	Unit	25	100	28	Positive
72	178	FALSE	674.5	Unit	85.1	Unit	25	100	28	Positive
72	179	FALSE	680.3	Unit	85.1	Unit	25	100	28	Positive
72	180	FALSE	683.8	Unit	85.1	Unit	25	100	28	Positive
72	181	FALSE	687.2	Unit	85.1	Unit	25	100	28	Positive
72	182	FALSE	688.3	Unit	85.1	Unit	25	100	28	Positive
72	183	FALSE	692.5	Unit	85.1	Unit	25	100	28	Positive
72	184	FALSE	695.8	Unit	85.1	Unit	25	100	28	Positive
72	185	FALSE	699.6	Unit	85.1	Unit	25	100	28	Positive
72	186	FALSE	711.4	Unit	85.1	Unit	25	100	28	Positive
72	187	FALSE	714.3	Unit	85.1	Unit	25	100	28	Positive
72	188	FALSE	723.7	Unit	85.1	Unit	25	100	28	Positive
72	189	FALSE	724.5	Unit	85.1	Unit	25	100	28	Positive
72	190	FALSE	728.9	Unit	85.1	Unit	25	100	28	Positive
72	191	FALSE	731.7	Unit	85.1	Unit	25	100	28	Positive
72	192	FALSE	748.3	Unit	85.1	Unit	25	100	28	Positive
Method 7
Prec and NL Scan	Compound Name	ISTD?	Precursor Ion	MS1 Res	Product Ion	MS2 Res	Dwell	Fragmentor	Collision Energy	Polarity
	TAG_16:1_57	FALSE	992.9	Unit	721.9	Unit	25	100	22	Positive
	TAG_16:0_57	FALSE	992.9	Unit	719.9	Unit	25	100	22	Positive
	TAG_18:0_57	FALSE	992.9	Unit	691.9	Unit	25	100	22	Positive
	TAG_16:1_56	FALSE	990.9	Unit	719.9	Unit	25	100	22	Positive
	TAG_16:0_56	FALSE	990.9	Unit	717.9	Unit	25	100	22	Positive
	TAG_18:0_56	FALSE	990.9	Unit	689.9	Unit	25	100	22	Positive
	TAG_16:1_55	FALSE	988.9	Unit	717.9	Unit	25	100	22	Positive
	TAG_16:0_55	FALSE	988.9	Unit	715.9	Unit	25	100	22	Positive
	TAG_18:0_55	FALSE	988.9	Unit	687.9	Unit	25	100	22	Positive
	TAG_16:1_54	FALSE	986.9	Unit	715.9	Unit	25	100	22	Positive
	TAG_16:0_54	FALSE	986.9	Unit	713.9	Unit	25	100	22	Positive
	TAG_18:0_54	FALSE	986.9	Unit	685.9	Unit	25	100	22	Positive
	TAG_16:1_53	FALSE	984.9	Unit	713.9	Unit	25	100	22	Positive
	TAG_16:0_53	FALSE	984.9	Unit	711.9	Unit	25	100	22	Positive
	TAG_18:0_53	FALSE	984.9	Unit	683.9	Unit	25	100	22	Positive
	TAG_16:1_52	FALSE	982.9	Unit	711.9	Unit	25	100	22	Positive
	TAG_16:0_52	FALSE	982.9	Unit	709.9	Unit	25	100	22	Positive
	TAG_18:0_52	FALSE	982.9	Unit	681.9	Unit	25	100	22	Positive
	TAG_16:1_51	FALSE	980.9	Unit	709.9	Unit	25	100	22	Positive
	TAG_16:0_51	FALSE	980.9	Unit	707.9	Unit	25	100	22	Positive
	TAG_18:0_51	FALSE	980.9	Unit	679.9	Unit	25	100	22	Positive
	TAG_16:1_50	FALSE	978.9	Unit	707.9	Unit	25	100	22	Positive
	TAG_16:0_50	FALSE	978.9	Unit	705.9	Unit	25	100	22	Positive
	TAG_18:0_50	FALSE	978.9	Unit	677.9	Unit	25	100	22	Positive
	TAG_16:1_49	FALSE	976.9	Unit	705.9	Unit	25	100	22	Positive
	TAG_16:0_49	FALSE	976.9	Unit	703.9	Unit	25	100	22	Positive
	TAG_18:0_49	FALSE	976.9	Unit	675.9	Unit	25	100	22	Positive
	TAG_16:1_48	FALSE	974.9	Unit	703.9	Unit	25	100	22	Positive
	TAG_16:0_48	FALSE	974.9	Unit	701.9	Unit	25	100	22	Positive
	TAG_18:0_48	FALSE	974.9	Unit	673.9	Unit	25	100	22	Positive
	TAG_16:1_47	FALSE	972.9	Unit	701.9	Unit	25	100	22	Positive
	TAG_16:0_47	FALSE	972.9	Unit	699.9	Unit	25	100	22	Positive
	TAG_18:0_47	FALSE	972.9	Unit	671.9	Unit	25	100	22	Positive
	TAG_16:1_46	FALSE	970.9	Unit	699.9	Unit	25	100	22	Positive
	TAG_16:0_46	FALSE	970.9	Unit	697.9	Unit	25	100	22	Positive
	TAG_18:0_46	FALSE	970.9	Unit	669.9	Unit	25	100	22	Positive
	TAG_16:1_45	FALSE	968.9	Unit	697.9	Unit	25	100	22	Positive
	TAG_16:0_45	FALSE	968.9	Unit	695.9	Unit	25	100	22	Positive
	TAG_18:0_45	FALSE	968.9	Unit	667.9	Unit	25	100	22	Positive
	TAG_16:1_44	FALSE	964.9	Unit	693.9	Unit	25	100	22	Positive
	TAG_16:0_44	FALSE	964.9	Unit	691.9	Unit	25	100	22	Positive
	TAG_18:0_44	FALSE	964.9	Unit	663.9	Unit	25	100	22	Positive
	TAG_16:1_43	FALSE	962.9	Unit	691.9	Unit	25	100	22	Positive
	TAG_16:0_43	FALSE	962.9	Unit	689.9	Unit	25	100	22	Positive
	TAG_18:0_43	FALSE	962.9	Unit	661.9	Unit	25	100	22	Positive
	TAG_16:1_42	FALSE	960.9	Unit	689.9	Unit	25	100	22	Positive
	TAG_16:0_42	FALSE	960.9	Unit	687.9	Unit	25	100	22	Positive
	TAG_18:0_42	FALSE	960.9	Unit	659.9	Unit	25	100	22	Positive
	TAG_16:1_41	FALSE	958.9	Unit	687.9	Unit	25	100	22	Positive
	TAG_16:0_41	FALSE	958.9	Unit	685.9	Unit	25	100	22	Positive
	TAG_18:0_41	FALSE	958.9	Unit	657.9	Unit	25	100	22	Positive
	TAG_16:1_40	FALSE	956.9	Unit	685.9	Unit	25	100	22	Positive
	TAG_16:0_40	FALSE	956.9	Unit	683.9	Unit	25	100	22	Positive
	TAG_18:0_40	FALSE	956.9	Unit	655.9	Unit	25	100	22	Positive
	TAG_16:1_39	FALSE	954.8	Unit	683.8	Unit	25	100	22	Positive
	TAG_16:0_39	FALSE	954.8	Unit	681.8	Unit	25	100	22	Positive
	TAG_18:0_39	FALSE	954.8	Unit	653.8	Unit	25	100	22	Positive
	TAG_16:1_38	FALSE	952.8	Unit	681.8	Unit	25	100	22	Positive
	TAG_16:0_38	FALSE	952.8	Unit	679.8	Unit	25	100	22	Positive
	TAG_18:0_38	FALSE	952.8	Unit	651.8	Unit	25	100	22	Positive
	TAG_16:1_37	FALSE	950.8	Unit	679.8	Unit	25	100	22	Positive
	TAG_16:0_37	FALSE	950.8	Unit	677.8	Unit	25	100	22	Positive
	TAG_18:0_37	FALSE	950.8	Unit	649.8	Unit	25	100	22	Positive
	TAG_16:1_36	FALSE	948.8	Unit	677.8	Unit	25	100	22	Positive
	TAG_16:0_36	FALSE	948.8	Unit	675.8	Unit	25	100	22	Positive
	TAG_18:0_36	FALSE	948.8	Unit	647.8	Unit	25	100	22	Positive
	TAG_16:1_35	FALSE	946.8	Unit	675.8	Unit	25	100	22	Positive
	TAG_16:0_35	FALSE	946.8	Unit	673.8	Unit	25	100	22	Positive
	TAG_18:0_35	FALSE	946.8	Unit	645.8	Unit	25	100	22	Positive
	TAG_16:1_34	FALSE	944.8	Unit	673.8	Unit	25	100	22	Positive
	TAG_16:0_34	FALSE	944.8	Unit	671.8	Unit	25	100	22	Positive
	TAG_18:0_34	FALSE	944.8	Unit	643.8	Unit	25	100	22	Positive
	TAG_16:1_33	FALSE	936.9	Unit	665.9	Unit	25	100	22	Positive
	TAG_16:0_33	FALSE	936.9	Unit	663.9	Unit	25	100	22	Positive
	TAG_18:0_33	FALSE	936.9	Unit	635.9	Unit	25	100	22	Positive
	TAG_16:1_32	FALSE	934.9	Unit	663.9	Unit	25	100	22	Positive
	TAG_16:0_32	FALSE	934.9	Unit	661.9	Unit	25	100	22	Positive
	TAG_18:0_32	FALSE	934.9	Unit	633.9	Unit	25	100	22	Positive
	TAG_16:1_31	FALSE	932.9	Unit	661.9	Unit	25	100	22	Positive
	TAG_16:0_31	FALSE	932.9	Unit	659.9	Unit	25	100	22	Positive
	TAG_18:0_31	FALSE	932.9	Unit	631.9	Unit	25	100	22	Positive
	TAG_16:1_30	FALSE	930.8	Unit	659.8	Unit	25	100	22	Positive
	TAG_16:0_30	FALSE	930.8	Unit	657.8	Unit	25	100	22	Positive
	TAG_18:0_30	FALSE	930.8	Unit	629.8	Unit	25	100	22	Positive
	TAG_16:1_29	FALSE	928.8	Unit	657.8	Unit	25	100	22	Positive
	TAG_16:0_29	FALSE	928.8	Unit	655.8	Unit	25	100	22	Positive
	TAG_18:0_29	FALSE	928.8	Unit	627.8	Unit	25	100	22	Positive
	TAG_16:1_28	FALSE	926.8	Unit	655.8	Unit	25	100	22	Positive
	TAG_16:0_28	FALSE	926.8	Unit	653.8	Unit	25	100	22	Positive
	TAG_18:0_28	FALSE	926.8	Unit	625.8	Unit	25	100	22	Positive
	TAG_16:1_27	FALSE	924.8	Unit	653.8	Unit	25	100	22	Positive
	TAG_16:0_27	FALSE	924.8	Unit	651.8	Unit	25	100	22	Positive
	TAG_18:0_27	FALSE	924.8	Unit	623.8	Unit	25	100	22	Positive
	TAG_16:1_26	FALSE	922.8	Unit	651.8	Unit	25	100	22	Positive
	TAG_16:0_26	FALSE	922.8	Unit	649.8	Unit	25	100	22	Positive
	TAG_18:0_26	FALSE	922.8	Unit	621.8	Unit	25	100	22	Positive
	TAG_16:1_25	FALSE	920.8	Unit	649.8	Unit	25	100	22	Positive
	TAG_16:0_25	FALSE	920.8	Unit	647.8	Unit	25	100	22	Positive
	TAG_18:0_25	FALSE	920.8	Unit	619.8	Unit	25	100	22	Positive
	TAG_16:1_24	FALSE	908.9	Unit	637.9	Unit	25	100	22	Positive
	TAG_16:0_24	FALSE	908.9	Unit	635.9	Unit	25	100	22	Positive
	TAG_18:1_24	FALSE	908.9	Unit	609.9	Unit	25	100	22	Positive
	TAG_18:0_24	FALSE	908.9	Unit	607.9	Unit	25	100	22	Positive
	TAG_16:1_23	FALSE	906.8	Unit	635.8	Unit	25	100	22	Positive
	TAG_16:0_23	FALSE	906.8	Unit	633.8	Unit	25	100	22	Positive
	TAG_18:1_23	FALSE	906.8	Unit	607.8	Unit	25	100	22	Positive
	TAG_18:0_23	FALSE	906.8	Unit	605.8	Unit	25	100	22	Positive
	TAG_16:1_22	FALSE	904.8	Unit	633.8	Unit	25	100	22	Positive
	TAG_16:0_22	FALSE	904.8	Unit	631.8	Unit	25	100	22	Positive
	TAG_18:1_22	FALSE	904.8	Unit	605.8	Unit	25	100	22	Positive
	TAG_18:0_22	FALSE	904.8	Unit	603.8	Unit	25	100	22	Positive
	TAG_16:1_21	FALSE	902.8	Unit	631.8	Unit	25	100	22	Positive
	TAG_16:0_21	FALSE	902.8	Unit	629.8	Unit	25	100	22	Positive
	TAG_18:1_21	FALSE	902.8	Unit	603.8	Unit	25	100	22	Positive
	TAG_18:0_21	FALSE	902.8	Unit	601.8	Unit	25	100	22	Positive
	TAG_16:1_20	FALSE	900.8	Unit	629.8	Unit	25	100	22	Positive
	TAG_16:0_20	FALSE	900.8	Unit	627.8	Unit	25	100	22	Positive
	TAG_18:1_20	FALSE	900.8	Unit	601.8	Unit	25	100	22	Positive
	TAG_18:0_20	FALSE	900.8	Unit	599.8	Unit	25	100	22	Positive
	TAG_16:1_19	FALSE	898.8	Unit	627.8	Unit	25	100	22	Positive
	TAG_16:0_19	FALSE	898.8	Unit	625.8	Unit	25	100	22	Positive
	TAG_18:1_19	FALSE	898.8	Unit	599.8	Unit	25	100	22	Positive
	TAG_18:0_19	FALSE	898.8	Unit	597.8	Unit	25	100	22	Positive
	TAG_16:1_18	FALSE	896.8	Unit	625.8	Unit	25	100	22	Positive
	TAG_16:0_18	FALSE	896.8	Unit	623.8	Unit	25	100	22	Positive
	TAG_18:1_18	FALSE	896.8	Unit	597.8	Unit	25	100	22	Positive
	TAG_18:0_18	FALSE	896.8	Unit	595.8	Unit	25	100	22	Positive
	TAG_16:1_17	FALSE	894.8	Unit	623.8	Unit	25	100	22	Positive
	TAG_16:0_17	FALSE	894.8	Unit	621.8	Unit	25	100	22	Positive
	TAG_18:1_17	FALSE	894.8	Unit	595.8	Unit	25	100	22	Positive
	TAG_18:0_17	FALSE	894.8	Unit	593.8	Unit	25	100	22	Positive
	TAG_16:1_16	FALSE	892.7	Unit	621.7	Unit	25	100	22	Positive
	TAG_16:0_16	FALSE	892.7	Unit	619.7	Unit	25	100	22	Positive
	TAG_18:1_16	FALSE	892.7	Unit	593.7	Unit	25	100	22	Positive
	TAG_18:0_16	FALSE	892.7	Unit	591.7	Unit	25	100	22	Positive
	TAG_16:1_15	FALSE	880.8	Unit	609.8	Unit	25	100	22	Positive
	TAG_16:0_15	FALSE	880.8	Unit	607.8	Unit	25	100	22	Positive
	TAG_18:1_15	FALSE	880.8	Unit	581.8	Unit	25	100	22	Positive
	TAG_18:0_15	FALSE	880.8	Unit	579.8	Unit	25	100	22	Positive
	TAG_16:1_14	FALSE	878.8	Unit	607.8	Unit	25	100	22	Positive
	TAG_16:0_14	FALSE	878.8	Unit	605.8	Unit	25	100	22	Positive
	TAG_18:1_14	FALSE	878.8	Unit	579.8	Unit	25	100	22	Positive
	TAG_18:0_14	FALSE	878.8	Unit	577.8	Unit	25	100	22	Positive
	TAG_16:1_13	FALSE	876.8	Unit	605.8	Unit	25	100	22	Positive
	TAG_16:0_13	FALSE	876.8	Unit	603.8	Unit	25	100	22	Positive
	TAG_18:1_13	FALSE	876.8	Unit	577.8	Unit	25	100	22	Positive
	TAG_18:0_13	FALSE	876.8	Unit	575.8	Unit	25	100	22	Positive
	TAG_16:1_12	FALSE	874.8	Unit	603.8	Unit	25	100	22	Positive
	TAG_16:0_12	FALSE	874.8	Unit	601.8	Unit	25	100	22	Positive
	TAG_18:1_12	FALSE	874.8	Unit	575.8	Unit	25	100	22	Positive
	TAG_18:0_12	FALSE	874.8	Unit	573.8	Unit	25	100	22	Positive
	TAG_16:1_11	FALSE	872.8	Unit	601.8	Unit	25	100	22	Positive
	TAG_16:0_11	FALSE	872.8	Unit	599.8	Unit	25	100	22	Positive
	TAG_18:1_11	FALSE	872.8	Unit	573.8	Unit	25	100	22	Positive
	TAG_18:0_11	FALSE	872.8	Unit	571.8	Unit	25	100	22	Positive
	TAG_16:1_10	FALSE	870.8	Unit	599.8	Unit	25	100	22	Positive
	TAG_16:0_10	FALSE	870.8	Unit	597.8	Unit	25	100	22	Positive
	TAG_18:1_10	FALSE	870.8	Unit	571.8	Unit	25	100	22	Positive
	TAG_18:0_10	FALSE	870.8	Unit	569.8	Unit	25	100	22	Positive
	TAG_16:1_9	FALSE	868.7	Unit	597.7	Unit	25	100	22	Positive
	TAG_16:0_9	FALSE	868.7	Unit	595.7	Unit	25	100	22	Positive
	TAG_18:1_9	FALSE	868.7	Unit	569.7	Unit	25	100	22	Positive
	TAG_18:0_9	FALSE	868.7	Unit	567.7	Unit	25	100	22	Positive
	TAG_16:1_8	FALSE	852.8	Unit	581.8	Unit	25	100	22	Positive
	TAG_16:0_8	FALSE	852.8	Unit	579.8	Unit	25	100	22	Positive
	TAG_18:1_8	FALSE	852.8	Unit	553.8	Unit	25	100	22	Positive
	TAG_18:0_8	FALSE	852.8	Unit	551.8	Unit	25	100	22	Positive
	TAG_16:1_7	FALSE	850.8	Unit	579.8	Unit	25	100	22	Positive
	TAG_16:0_7	FALSE	850.8	Unit	577.8	Unit	25	100	22	Positive
	TAG_18:1_7	FALSE	850.8	Unit	551.8	Unit	25	100	22	Positive
	TAG_18:0_7	FALSE	850.8	Unit	549.8	Unit	25	100	22	Positive
	TAG_16:1_6	FALSE	848.8	Unit	577.8	Unit	25	100	22	Positive
	TAG_16:0_6	FALSE	848.8	Unit	575.8	Unit	25	100	22	Positive
	TAG_18:1_6	FALSE	848.8	Unit	549.8	Unit	25	100	22	Positive
	TAG_18:0_6	FALSE	848.8	Unit	547.8	Unit	25	100	22	Positive
	TAG_16:1_5	FALSE	846.8	Unit	575.8	Unit	25	100	22	Positive
	TAG_16:0_5	FALSE	846.8	Unit	573.8	Unit	25	100	22	Positive
	TAG_18:1_5	FALSE	846.8	Unit	547.8	Unit	25	100	22	Positive
	TAG_18:0_5	FALSE	846.8	Unit	545.8	Unit	25	100	22	Positive
	TAG_16:1_4	FALSE	824.8	Unit	553.8	Unit	25	100	22	Positive
	TAG_16:0_4	FALSE	824.8	Unit	551.8	Unit	25	100	22	Positive
	TAG_18:1_4	FALSE	824.8	Unit	525.8	Unit	25	100	22	Positive
	TAG_18:0_4	FALSE	824.8	Unit	523.8	Unit	25	100	22	Positive
	TAG_16:1_3	FALSE	822.8	Unit	551.8	Unit	25	100	22	Positive
	TAG_16:0_3	FALSE	822.8	Unit	549.8	Unit	25	100	22	Positive
	TAG_18:1_3	FALSE	822.8	Unit	523.8	Unit	25	100	22	Positive
	TAG_18:0_3	FALSE	822.8	Unit	521.8	Unit	25	100	22	Positive
	TAG_16:1_2	FALSE	820.8	Unit	549.8	Unit	25	100	22	Positive
	TAG_16:0_2	FALSE	820.8	Unit	547.8	Unit	25	100	22	Positive
	TAG_18:1_2	FALSE	820.8	Unit	521.8	Unit	25	100	22	Positive
	TAG_18:0_2	FALSE	820.8	Unit	519.8	Unit	25	100	22	Positive
	TAG_16:1_1	FALSE	818.8	Unit	547.8	Unit	25	100	22	Positive
	TAG_16:0_1	FALSE	818.8	Unit	545.8	Unit	25	100	22	Positive
	TAG_18:1_1	FALSE	818.8	Unit	519.8	Unit	25	100	22	Positive
	TAG_18:0_1	FALSE	818.8	Unit	517.8	Unit	25	100	22	Positive
	TAG_18:2_57	FALSE	992.9	Unit	695.9	Unit	25	100	22	Positive
	TAG_18:1_57	FALSE	992.9	Unit	693.9	Unit	25	100	22	Positive
	TAG_20:4_57	FALSE	992.9	Unit	671.9	Unit	25	100	22	Positive
	TAG_20:0_57	FALSE	992.9	Unit	663.9	Unit	25	100	22	Positive
	TAG_18:2_56	FALSE	990.9	Unit	693.9	Unit	25	100	22	Positive
	TAG_18:1_56	FALSE	990.9	Unit	691.9	Unit	25	100	22	Positive
	TAG_20:4_56	FALSE	990.9	Unit	669.9	Unit	25	100	22	Positive
	TAG_20:0_56	FALSE	990.9	Unit	661.9	Unit	25	100	22	Positive
	TAG_18:2_55	FALSE	988.9	Unit	691.9	Unit	25	100	22	Positive
	TAG_18:1_55	FALSE	988.9	Unit	689.9	Unit	25	100	22	Positive
	TAG_20:4_55	FALSE	988.9	Unit	667.9	Unit	25	100	22	Positive
	TAG_20:0_55	FALSE	988.9	Unit	659.9	Unit	25	100	22	Positive
	TAG_18:2_54	FALSE	986.9	Unit	689.9	Unit	25	100	22	Positive
	TAG_18:1_54	FALSE	986.9	Unit	687.9	Unit	25	100	22	Positive
	TAG_20:4_54	FALSE	986.9	Unit	665.9	Unit	25	100	22	Positive
	TAG_20:0_54	FALSE	986.9	Unit	657.9	Unit	25	100	22	Positive
	TAG_18:2_53	FALSE	984.9	Unit	687.9	Unit	25	100	22	Positive
	TAG_18:1_53	FALSE	984.9	Unit	685.9	Unit	25	100	22	Positive
	TAG_20:4_53	FALSE	984.9	Unit	663.9	Unit	25	100	22	Positive
	TAG_20:0_53	FALSE	984.9	Unit	655.9	Unit	25	100	22	Positive
	TAG_18:2_52	FALSE	982.9	Unit	685.9	Unit	25	100	22	Positive
	TAG_18:1_52	FALSE	982.9	Unit	683.9	Unit	25	100	22	Positive
	TAG_20:4_52	FALSE	982.9	Unit	661.9	Unit	25	100	22	Positive
	TAG_20:0_52	FALSE	982.9	Unit	653.9	Unit	25	100	22	Positive
	TAG_18:2_51	FALSE	980.9	Unit	683.9	Unit	25	100	22	Positive
	TAG_18:1_51	FALSE	980.9	Unit	681.9	Unit	25	100	22	Positive
	TAG_20:4_51	FALSE	980.9	Unit	659.9	Unit	25	100	22	Positive
	TAG_20:0_51	FALSE	980.9	Unit	651.9	Unit	25	100	22	Positive
	TAG_18:2_50	FALSE	978.9	Unit	681.9	Unit	25	100	22	Positive
	TAG_18:1_50	FALSE	978.9	Unit	679.9	Unit	25	100	22	Positive
	TAG_20:4_50	FALSE	978.9	Unit	657.9	Unit	25	100	22	Positive
	TAG_20:0_50	FALSE	978.9	Unit	649.9	Unit	25	100	22	Positive
	TAG_18:2_49	FALSE	976.9	Unit	679.9	Unit	25	100	22	Positive
	TAG_18:1_49	FALSE	976.9	Unit	677.9	Unit	25	100	22	Positive
	TAG_20:4_49	FALSE	976.9	Unit	655.9	Unit	25	100	22	Positive
	TAG_20:0_49	FALSE	976.9	Unit	647.9	Unit	25	100	22	Positive
	TAG_18:2_48	FALSE	974.9	Unit	677.9	Unit	25	100	22	Positive
	TAG_18:1_48	FALSE	974.9	Unit	675.9	Unit	25	100	22	Positive
	TAG_20:4_48	FALSE	974.9	Unit	653.9	Unit	25	100	22	Positive
	TAG_20:0_48	FALSE	974.9	Unit	645.9	Unit	25	100	22	Positive
	TAG_18:2_47	FALSE	972.9	Unit	675.9	Unit	25	100	22	Positive
	TAG_18:1_47	FALSE	972.9	Unit	673.9	Unit	25	100	22	Positive
	TAG_20:4_47	FALSE	972.9	Unit	651.9	Unit	25	100	22	Positive
	TAG_20:0_47	FALSE	972.9	Unit	643.9	Unit	25	100	22	Positive
	TAG_18:2_46	FALSE	970.9	Unit	673.9	Unit	25	100	22	Positive
	TAG_18:1_46	FALSE	970.9	Unit	671.9	Unit	25	100	22	Positive
	TAG_20:4_46	FALSE	970.9	Unit	649.9	Unit	25	100	22	Positive
	TAG_20:0_46	FALSE	970.9	Unit	641.9	Unit	25	100	22	Positive
	TAG_18:2_45	FALSE	968.9	Unit	671.9	Unit	25	100	22	Positive
	TAG_18:1_45	FALSE	968.9	Unit	669.9	Unit	25	100	22	Positive
	TAG_20:4_45	FALSE	968.9	Unit	647.9	Unit	25	100	22	Positive
	TAG_20:0_45	FALSE	968.9	Unit	639.9	Unit	25	100	22	Positive
	TAG_18:2_44	FALSE	964.9	Unit	667.9	Unit	25	100	22	Positive
	TAG_18:1_44	FALSE	964.9	Unit	665.9	Unit	25	100	22	Positive
	TAG_20:4_44	FALSE	964.9	Unit	643.9	Unit	25	100	22	Positive
Method 8
Prec and NL Scan	Compound Name	ISTD?	Precursor Ion	MS1 Res	Product Ion	MS2 Res	Dwell	Fragmentor	Collision Energy	Polarity
	TAG_20:4_43	FALSE	962.9	Unit	641.9	Unit	25	100	22	Positive
	TAG_20:0_43	FALSE	962.9	Unit	633.9	Unit	25	100	22	Positive
	TAG_18:2_42	FALSE	960.9	Unit	663.9	Unit	25	100	22	Positive
	TAG_18:1_42	FALSE	960.9	Unit	661.9	Unit	25	100	22	Positive
	TAG_20:4_42	FALSE	960.9	Unit	639.9	Unit	25	100	22	Positive
	TAG_20:0_42	FALSE	960.9	Unit	631.9	Unit	25	100	22	Positive
	TAG_18:2_41	FALSE	958.9	Unit	661.9	Unit	25	100	22	Positive
	TAG_18:1_41	FALSE	958.9	Unit	659.9	Unit	25	100	22	Positive
	TAG_20:4_41	FALSE	958.9	Unit	637.9	Unit	25	100	22	Positive
	TAG_20:0_41	FALSE	958.9	Unit	629.9	Unit	25	100	22	Positive
	TAG_18:2_40	FALSE	956.9	Unit	659.9	Unit	25	100	22	Positive
	TAG_18:1_40	FALSE	956.9	Unit	657.9	Unit	25	100	22	Positive
	TAG_20:4_40	FALSE	956.9	Unit	635.9	Unit	25	100	22	Positive
	TAG_20:0_40	FALSE	956.9	Unit	627.9	Unit	25	100	22	Positive
	TAG_18:2_39	FALSE	954.8	Unit	657.8	Unit	25	100	22	Positive
	TAG_18:1_39	FALSE	954.8	Unit	655.8	Unit	25	100	22	Positive
	TAG_20:4_39	FALSE	954.8	Unit	633.8	Unit	25	100	22	Positive
	TAG_20:0_39	FALSE	954.8	Unit	625.8	Unit	25	100	22	Positive
	TAG_18:2_38	FALSE	952.8	Unit	655.8	Unit	25	100	22	Positive
	TAG_18:1_38	FALSE	952.8	Unit	653.8	Unit	25	100	22	Positive
	TAG_20:4_38	FALSE	952.8	Unit	631.8	Unit	25	100	22	Positive
	TAG_20:0_38	FALSE	952.8	Unit	623.8	Unit	25	100	22	Positive
	TAG_18:2_37	FALSE	950.8	Unit	653.8	Unit	25	100	22	Positive
	TAG_18:1_37	FALSE	950.8	Unit	651.8	Unit	25	100	22	Positive
	TAG_20:4_37	FALSE	950.8	Unit	629.8	Unit	25	100	22	Positive
	TAG_20:0_37	FALSE	950.8	Unit	621.8	Unit	25	100	22	Positive
	TAG_18:2_36	FALSE	948.8	Unit	651.8	Unit	25	100	22	Positive
	TAG_18:1_36	FALSE	948.8	Unit	649.8	Unit	25	100	22	Positive
	TAG_20:4_36	FALSE	948.8	Unit	627.8	Unit	25	100	22	Positive
	TAG_20:0_36	FALSE	948.8	Unit	619.8	Unit	25	100	22	Positive
	TAG_18:2_35	FALSE	946.8	Unit	649.8	Unit	25	100	22	Positive
	TAG_18:1_35	FALSE	946.8	Unit	647.8	Unit	25	100	22	Positive
	TAG_20:4_35	FALSE	946.8	Unit	625.8	Unit	25	100	22	Positive
	TAG_20:0_35	FALSE	946.8	Unit	617.8	Unit	25	100	22	Positive
	TAG_18:2_34	FALSE	944.8	Unit	647.8	Unit	25	100	22	Positive
	TAG_18:1_34	FALSE	944.8	Unit	645.8	Unit	25	100	22	Positive
	TAG_20:4_34	FALSE	944.8	Unit	623.8	Unit	25	100	22	Positive
	TAG_20:0_34	FALSE	944.8	Unit	615.8	Unit	25	100	22	Positive
	TAG_18:2_33	FALSE	936.9	Unit	639.9	Unit	25	100	22	Positive
	TAG_18:1_33	FALSE	936.9	Unit	637.9	Unit	25	100	22	Positive
	TAG_20:4_33	FALSE	936.9	Unit	615.9	Unit	25	100	22	Positive
	TAG_20:0_33	FALSE	936.9	Unit	607.9	Unit	25	100	22	Positive
	TAG_18:2_32	FALSE	934.9	Unit	637.9	Unit	25	100	22	Positive
	TAG_18:1_32	FALSE	934.9	Unit	635.9	Unit	25	100	22	Positive
	TAG_20:4_32	FALSE	934.9	Unit	613.9	Unit	25	100	22	Positive
	TAG_20:0_32	FALSE	934.9	Unit	605.9	Unit	25	100	22	Positive
	TAG_18:2_31	FALSE	932.9	Unit	635.9	Unit	25	100	22	Positive
	TAG_18:1_31	FALSE	932.9	Unit	633.9	Unit	25	100	22	Positive
	TAG_20:4_31	FALSE	932.9	Unit	611.9	Unit	25	100	22	Positive
	TAG_20:0_31	FALSE	932.9	Unit	603.9	Unit	25	100	22	Positive
	TAG_18:2_30	FALSE	930.8	Unit	633.8	Unit	25	100	22	Positive
	TAG_18:1_30	FALSE	930.8	Unit	631.8	Unit	25	100	22	Positive
	TAG_20:4_30	FALSE	930.8	Unit	609.8	Unit	25	100	22	Positive
	TAG_20:0_30	FALSE	930.8	Unit	601.8	Unit	25	100	22	Positive
	TAG_18:2_29	FALSE	928.8	Unit	631.8	Unit	25	100	22	Positive
	TAG_18:1_29	FALSE	928.8	Unit	629.8	Unit	25	100	22	Positive
	TAG_20:4_29	FALSE	928.8	Unit	607.8	Unit	25	100	22	Positive
	TAG_20:0_29	FALSE	928.8	Unit	599.8	Unit	25	100	22	Positive
	TAG_18:2_28	FALSE	926.8	Unit	629.8	Unit	25	100	22	Positive
	TAG_18:1_28	FALSE	926.8	Unit	627.8	Unit	25	100	22	Positive
	TAG_20:4_28	FALSE	926.8	Unit	605.8	Unit	25	100	22	Positive
	TAG_20:0_28	FALSE	926.8	Unit	597.8	Unit	25	100	22	Positive
	TAG_18:2_27	FALSE	924.8	Unit	627.8	Unit	25	100	22	Positive
	TAG_18:1_27	FALSE	924.8	Unit	625.8	Unit	25	100	22	Positive
	TAG_20:4_27	FALSE	924.8	Unit	603.8	Unit	25	100	22	Positive
	TAG_20:0_27	FALSE	924.8	Unit	595.8	Unit	25	100	22	Positive
	TAG_18:2_26	FALSE	922.8	Unit	625.8	Unit	25	100	22	Positive
	TAG_18:1_26	FALSE	922.8	Unit	623.8	Unit	25	100	22	Positive
	TAG_20:4_26	FALSE	922.8	Unit	601.8	Unit	25	100	22	Positive
	TAG_20:0_26	FALSE	922.8	Unit	593.8	Unit	25	100	22	Positive
	TAG_18:2_25	FALSE	920.8	Unit	623.8	Unit	25	100	22	Positive
	TAG_18:1_25	FALSE	920.8	Unit	621.8	Unit	25	100	22	Positive
	TAG_20:4_25	FALSE	920.8	Unit	599.8	Unit	25	100	22	Positive
	TAG_20:0_25	FALSE	920.8	Unit	591.8	Unit	25	100	22	Positive
	TAG_18:2_24	FALSE	908.9	Unit	611.9	Unit	25	100	22	Positive
	TAG_20:4_24	FALSE	908.9	Unit	587.9	Unit	25	100	22	Positive
	TAG_20:0_24	FALSE	908.9	Unit	579.9	Unit	25	100	22	Positive
	TAG_18:2_23	FALSE	906.8	Unit	609.8	Unit	25	100	22	Positive
	TAG_20:4_23	FALSE	906.8	Unit	585.8	Unit	25	100	22	Positive
	TAG_20:0_23	FALSE	906.8	Unit	577.8	Unit	25	100	22	Positive
	TAG_18:2_22	FALSE	904.8	Unit	607.8	Unit	25	100	22	Positive
	TAG_20:4_22	FALSE	904.8	Unit	583.8	Unit	25	100	22	Positive
	TAG_20:0_22	FALSE	904.8	Unit	575.8	Unit	25	100	22	Positive
	TAG_18:2_21	FALSE	902.8	Unit	605.8	Unit	25	100	22	Positive
	TAG_20:4_21	FALSE	902.8	Unit	581.8	Unit	25	100	22	Positive
	TAG_20:0_21	FALSE	902.8	Unit	573.8	Unit	25	100	22	Positive
	TAG_18:2_20	FALSE	900.8	Unit	603.8	Unit	25	100	22	Positive
	TAG_20:4_20	FALSE	900.8	Unit	579.8	Unit	25	100	22	Positive
	TAG_20:0_20	FALSE	900.8	Unit	571.8	Unit	25	100	22	Positive
	TAG_18:2_19	FALSE	898.8	Unit	601.8	Unit	25	100	22	Positive
	TAG_20:4_19	FALSE	898.8	Unit	577.8	Unit	25	100	22	Positive
	TAG_20:0_19	FALSE	898.8	Unit	569.8	Unit	25	100	22	Positive
	TAG_18:2_18	FALSE	896.8	Unit	599.8	Unit	25	100	22	Positive
	TAG_20:4_18	FALSE	896.8	Unit	575.8	Unit	25	100	22	Positive
	TAG_20:0_18	FALSE	896.8	Unit	567.8	Unit	25	100	22	Positive
	TAG_18:2_17	FALSE	894.8	Unit	597.8	Unit	25	100	22	Positive
	TAG_20:4_17	FALSE	894.8	Unit	573.8	Unit	25	100	22	Positive
	TAG_20:0_17	FALSE	894.8	Unit	565.8	Unit	25	100	22	Positive
	TAG_18:2_16	FALSE	892.7	Unit	595.7	Unit	25	100	22	Positive
	TAG_20:4_16	FALSE	892.7	Unit	571.7	Unit	25	100	22	Positive
	TAG_20:0_16	FALSE	892.7	Unit	563.7	Unit	25	100	22	Positive
	TAG_18:2_15	FALSE	880.8	Unit	583.8	Unit	25	100	22	Positive
	TAG_20:4_15	FALSE	880.8	Unit	559.8	Unit	25	100	22	Positive
	TAG_20:0_15	FALSE	880.8	Unit	551.8	Unit	25	100	22	Positive
	TAG_18:2_14	FALSE	878.8	Unit	581.8	Unit	25	100	22	Positive
	TAG_20:4_14	FALSE	878.8	Unit	557.8	Unit	25	100	22	Positive
	TAG_20:0_14	FALSE	878.8	Unit	549.8	Unit	25	100	22	Positive
	TAG_18:2_13	FALSE	876.8	Unit	579.8	Unit	25	100	22	Positive
	TAG_20:4_13	FALSE	876.8	Unit	555.8	Unit	25	100	22	Positive
	TAG_20:0_13	FALSE	876.8	Unit	547.8	Unit	25	100	22	Positive
	TAG_18:2_12	FALSE	874.8	Unit	577.8	Unit	25	100	22	Positive
	TAG_20:4_12	FALSE	874.8	Unit	553.8	Unit	25	100	22	Positive
	TAG_20:0_12	FALSE	874.8	Unit	545.8	Unit	25	100	22	Positive
	TAG_18:2_11	FALSE	872.8	Unit	575.8	Unit	25	100	22	Positive
	TAG_20:4_11	FALSE	872.8	Unit	551.8	Unit	25	100	22	Positive
	TAG_20:0_11	FALSE	872.8	Unit	543.8	Unit	25	100	22	Positive
	TAG_18:2_10	FALSE	870.8	Unit	573.8	Unit	25	100	22	Positive
	TAG_20:4_10	FALSE	870.8	Unit	549.8	Unit	25	100	22	Positive
	TAG_20:0_10	FALSE	870.8	Unit	541.8	Unit	25	100	22	Positive
	TAG_18:2_9	FALSE	868.7	Unit	571.7	Unit	25	100	22	Positive
	TAG_20:4_9	FALSE	868.7	Unit	547.7	Unit	25	100	22	Positive
	TAG_20:0_9	FALSE	868.7	Unit	539.7	Unit	25	100	22	Positive
	TAG_18:2_8	FALSE	852.8	Unit	555.8	Unit	25	100	22	Positive
	TAG_18:2_7	FALSE	850.8	Unit	553.8	Unit	25	100	22	Positive
	TAG_18:2_6	FALSE	848.8	Unit	551.8	Unit	25	100	22	Positive
	TAG_18:2_5	FALSE	846.8	Unit	549.8	Unit	25	100	22	Positive
	TAG_18:2_4	FALSE	824.8	Unit	527.8	Unit	25	100	22	Positive
	TAG_18:2_3	FALSE	822.8	Unit	525.8	Unit	25	100	22	Positive
	TAG_18:2_2	FALSE	820.8	Unit	523.8	Unit	25	100	22	Positive
	TAG_18:2_1	FALSE	818.8	Unit	521.8	Unit	25	100	22	Positive
	CE30:0	FALSE	839.4	Unit	369.1	Unit	20	100	15	Positive
	CE30:1	FALSE	837.4	Unit	369.1	Unit	20	100	15	Positive
	CE29:0	FALSE	825.4	Unit	369.1	Unit	20	100	15	Positive
	CE29:1	FALSE	823.4	Unit	369.1	Unit	20	100	15	Positive
	CE28:0	FALSE	811.4	Unit	369.1	Unit	20	100	15	Positive
	CE28:1	FALSE	809.4	Unit	369.1	Unit	20	100	15	Positive
	CE27:0	FALSE	797.4	Unit	369.1	Unit	20	100	15	Positive
	CE27:1	FALSE	795.4	Unit	369.1	Unit	20	100	15	Positive
	CE26:0	FALSE	783.4	Unit	369.1	Unit	20	100	15	Positive
	CE26:1	FALSE	781.4	Unit	369.1	Unit	20	100	15	Positive
	CE24:0	FALSE	755.4	Unit	369.1	Unit	20	100	15	Positive
	CE22:0	FALSE	727.4	Unit	369.1	Unit	20	100	15	Positive
	CE22:1	FALSE	725.4	Unit	369.1	Unit	20	100	15	Positive
	CE22:2	FALSE	723.4	Unit	369.1	Unit	20	100	15	Positive
	CE22:4	FALSE	721.4	Unit	369.1	Unit	20	100	15	Positive
	CE22:5	FALSE	719.4	Unit	369.1	Unit	20	100	15	Positive
	CE22:6	FALSE	717.4	Unit	369.1	Unit	20	100	15	Positive
	CE20:0	FALSE	699.4	Unit	369.1	Unit	20	100	15	Positive
	CE20:1	FALSE	697.4	Unit	369.1	Unit	20	100	15	Positive
	CE20:2	FALSE	695.4	Unit	369.1	Unit	20	100	15	Positive
	CE20:3	FALSE	693.4	Unit	369.1	Unit	20	100	15	Positive
	CE20:4	FALSE	691.4	Unit	369.1	Unit	20	100	15	Positive
	CE20:5	FALSE	689.4	Unit	369.1	Unit	20	100	15	Positive
	CE18:0	FALSE	671.3	Unit	369.1	Unit	20	100	15	Positive
	CE18:1	FALSE	669.3	Unit	369.1	Unit	20	100	15	Positive
	CE 18:2	FALSE	667.3	Unit	369.1	Unit	20	100	15	Positive
	CE18:3	FALSE	665.3	Unit	369.1	Unit	20	100	15	Positive
	CE16:0	FALSE	643.3	Unit	369.1	Unit	20	100	15	Positive
	CE16:1	FALSE	641.3	Unit	369.1	Unit	20	100	15	Positive
	CE14:0	FALSE	615.2	Unit	369.1	Unit	20	100	15	Positive
	CE 14:1	FALSE	613.2	Unit	369.1	Unit	20	100	15	Positive
	CE12:0	FALSE	587.2	Unit	369.1	Unit	20	100	15	Positive
85		FALSE	510.5	Unit	41.2	Unit	20	100	22	Positive
85		FALSE	512.29	Unit	42.99	Unit	20	100	22	Positive
85		FALSE	526.5	Unit	57.2	Unit	20	100	22	Positive
85		FALSE	528.4	Unit	59.1	Unit	20	100	22	Positive
85		FALSE	580.29	Unit	110.99	Unit	20	100	22	Positive
85		FALSE	582.7	Unit	113.4	Unit	20	100	22	Positive
85		FALSE	592.5	Unit	123.2	Unit	20	100	22	Positive
85		FALSE	616.29	Unit	146.99	Unit	20	100	22	Positive
85		FALSE	620.79	Unit	151.49	Unit	20	100	22	Positive
85		FALSE	750.4	Unit	281.1	Unit	20	100	22	Positive
86		FALSE	540.1	Unit	42.8	Unit	20	100	22	Positive
86		FALSE	542.5	Unit	45.2	Unit	20	100	22	Positive
86		FALSE	556.5	Unit	59.2	Unit	20	100	22	Positive
86		FALSE	564.5	Unit	67.2	Unit	20	100	22	Positive
86		FALSE	566.4	Unit	69.1	Unit	20	100	22	Positive
86		FALSE	586.4	Unit	89.1	Unit	20	100	22	Positive
86		FALSE	592.4	Unit	95.1	Unit	20	100	22	Positive
86		FALSE	594.4	Unit	97.1	Unit	20	100	22	Positive
86		FALSE	648.6	Unit	151.3	Unit	20	100	22	Positive
86		FALSE	704.4	Unit	207.1	Unit	20	100	22	Positive
86		FALSE	777.9	Unit	280.6	Unit	20	100	22	Positive
86		FALSE	778.5	Unit	281.2	Unit	20	100	22	Positive
86		FALSE	779.5	Unit	282.2	Unit	20	100	22	Positive
86		FALSE	780.5	Unit	283.2	Unit	20	100	22	Positive
86		FALSE	781.4	Unit	284.1	Unit	20	100	22	Positive
86		FALSE	782.3	Unit	285	Unit	20	100	22	Positive
86		FALSE	851.7	Unit	354.4	Unit	20	100	22	Positive
86		FALSE	852.6	Unit	355.3	Unit	20	100	22	Positive
86		FALSE	853.6	Unit	356.3	Unit	20	100	22	Positive
86		FALSE	854.6	Unit	357.3	Unit	20	100	22	Positive
86		FALSE	855.4	Unit	358.1	Unit	20	100	22	Positive
86		FALSE	856.2	Unit	358.9	Unit	20	100	22	Positive
86		FALSE	925.9	Unit	428.6	Unit	20	100	22	Positive
86		FALSE	926.6	Unit	429.3	Unit	20	100	22	Positive
86		FALSE	927.6	Unit	430.3	Unit	20	100	22	Positive
86		FALSE	928.4	Unit	431.1	Unit	20	100	22	Positive
86		FALSE	929.1	Unit	431.8	Unit	20	100	22	Positive
86		FALSE	1000.6	Unit	503.3	Unit	20	100	22	Positive
86		FALSE	1001.3	Unit	504	Unit	20	100	22	Positive
86		FALSE	1002.5	Unit	505.2	Unit	20	100	22	Positive
87		FALSE	614.5	Unit	89.2	Unit	20	100	22	Positive
87		FALSE	620.7	Unit	95.4	Unit	20	100	22	Positive
87		FALSE	622.5	Unit	97.2	Unit	20	100	22	Positive
87		FALSE	623.7	Unit	98.4	Unit	20	100	22	Positive
87		FALSE	658.4	Unit	133.1	Unit	20	100	22	Positive
87		FALSE	702.6	Unit	177.3	Unit	20	100	22	Positive
87		FALSE	880.8	Unit	355.5	Unit	20	100	22	Positive
87		FALSE	955.4	Unit	430.1	Unit	20	100	22	Positive
88		FALSE	418.4	Unit	43.1	Unit	20	100	22	Positive
88		FALSE	432.4	Unit	57.1	Unit	20	100	22	Positive
88		FALSE	433.4	Unit	58.1	Unit	20	100	22	Positive
88		FALSE	434.3	Unit	59	Unit	20	100	22	Positive
88		FALSE	448.4	Unit	73.1	Unit	20	100	22	Positive
88		FALSE	460.4	Unit	85.1	Unit	20	100	22	Positive
88		FALSE	472.5	Unit	97.2	Unit	20	100	22	Positive
88		FALSE	473.9	Unit	98.6	Unit	20	100	22	Positive
88		FALSE	474.4	Unit	99.1	Unit	20	100	22	Positive
88		FALSE	484.5	Unit	109.2	Unit	20	100	22	Positive
88		FALSE	486	Unit	110.7	Unit	20	100	22	Positive
88		FALSE	498.5	Unit	123.2	Unit	20	100	22	Positive
88		FALSE	518.4	Unit	143.1	Unit	20	100	22	Positive
88		FALSE	522.4	Unit	147.1	Unit	20	100	22	Positive
88		FALSE	533.9	Unit	158.6	Unit	20	100	22	Positive
88		FALSE	534.4	Unit	159.1	Unit	20	100	22	Positive
88		FALSE	535.29	Unit	159.99	Unit	20	100	22	Positive
88		FALSE	550.4	Unit	175.1	Unit	20	100	22	Positive
88		FALSE	596	Unit	220.7	Unit	20	100	22	Positive
88		FALSE	598.4	Unit	223.1	Unit	20	100	22	Positive
88		FALSE	642.29	Unit	266.99	Unit	20	100	22	Positive
88		FALSE	644.4	Unit	269.1	Unit	20	100	22	Positive
88		FALSE	656.4	Unit	281.1	Unit	20	100	22	Positive
88		FALSE	657.3	Unit	282	Unit	20	100	22	Positive
88		FALSE	716.3	Unit	341	Unit	20	100	22	Positive
88		FALSE	717	Unit	341.7	Unit	20	100	22	Positive
88		FALSE	730.4	Unit	355.1	Unit	20	100	22	Positive
88		FALSE	731.4	Unit	355.8	Unit	20	100	22	Positive
88		FALSE	732.3	Unit	357	Unit	20	100	22	Positive
88		FALSE	804.4	Unit	429.1	Unit	20	100	22	Positive
91		FALSE	607.4	Unit	445.09	Unit	20	100	22	Positive
91		FALSE	680.8	Unit	518.6	Unit	20	100	22	Positive
91		FALSE	718.4	Unit	556.2	Unit	20	100	22	Positive
91		FALSE	734.6	Unit	572.4	Unit	20	100	22	Positive
91		FALSE	818.3	Unit	656.1	Unit	20	100	22	Positive
91		FALSE	830.5	Unit	668.3	Unit	20	100	22	Positive
91		FALSE	833.5	Unit	671.3	Unit	20	100	22	Positive
91		FALSE	845.5	Unit	683.1	Unit	20	100	22	Positive
91		FALSE	846.6	Unit	684.4	Unit	20	100	22	Positive
91		FALSE	875.7	Unit	713.5	Unit	20	100	22	Positive
