# Supplementary material for: Lipidome profiles of postnatal day 2 vaginal swabs reflect fat composition of gilt’s postnatal diet
Source: PLoS One. 2019 Sep 26;14(9):e0215186. doi: 10.1371/journal.pone.0215186 (PMC6762109; doi:10.1371/journal.pone.0215186)
Supplement: S4 Table — (XLSX) [file pone.0215186.s006.xlsx]

## Sheet: S4 Table
Table S4: Selected MRM Transitions for Method 2 (Fat versus No Fat)
Prec and NL Scan	Lipid Class	Ion Pair	Compound Name	ISTD?	Precursor Ion	MS1 Res	Product Ion	MS2 Res	Dwell	Fragmentor	Collision Energy	Polarity
86	glycerolipids containing geddicacid residue	1000.599976 - 503.2967812	38	FALSE	1000.6	Unit	503.3	Unit	20	100	22	Positive
86	glycerolipids containing geddicacid residue	1001.299988 - 503.996	39	FALSE	1001.3	Unit	504	Unit	20	100	22	Positive
86	glycerolipids containing geddicacid residue	1002.5 - 505.1952187	40	FALSE	1002.5	Unit	505.2	Unit	20	100	22	Positive
AC35	acylcarnitine	346.2000122 - 85.09560937	AC35	FALSE	346.2	Unit	85.1	Unit	25	100	28	Positive
FFA7	FFA	367.2999878 - 367.2967812	FFA7	FALSE	367.3	Unit	367.3	Unit	25	100	0	Negative
31	glycerolipids containing docosahexaenoic DHA residue	403.7000122 - 58.39590234	99	FALSE	403.7	Unit	58.4	Unit	25	100	22	Positive
31	glycerolipids containing docosahexaenoic DHA residue	404.3999939 - 59.09609766	100	FALSE	404.4	Unit	59.1	Unit	25	100	22	Positive
32	glycerolipids containing Eicosapentaenoic acid EPA residue	406.2000122 - 58.89590234	131	FALSE	406.2	Unit	58.9	Unit	25	100	22	Positive
33	glycerolipids containing Docosatetraenoic acid residue	406.2999878 - 56.996	180	FALSE	406.3	Unit	57	Unit	25	100	22	Positive
51	Ceramides (t18:0 4-hydroxysphinganines)	407.3999939 - 282.1952187	112	FALSE	407.4	Unit	282.2	Unit	25	100	22	Positive
33	glycerolipids containing Docosatetraenoic acid residue	408.5 - 59.19619531	181	FALSE	408.5	Unit	59.2	Unit	25	100	22	Positive
28	glycerolipids containing Gondoic acid residue	412.2000122 - 84.89639062	39	FALSE	412.2	Unit	84.9	Unit	25	100	22	Positive
34	glycerolipids containing docosadienoic residue	412.3999939 - 59.09609766	223	FALSE	412.4	Unit	59.1	Unit	25	100	22	Positive
35	glycerolipids containing Erucic acid residue	414 - 58.69619531	236	FALSE	414	Unit	58.7	Unit	25	100	22	Positive
26	glycerolipids containing eicosatrienoic residue	420.2999878 - 96.996	3	FALSE	420.3	Unit	97	Unit	25	100	22	Positive
33	glycerolipids containing Docosatetraenoic acid residue	420.3999939 - 71.09560937	182	FALSE	420.4	Unit	71.1	Unit	25	100	22	Positive
27	glycerolipids containing eicosadienoic residue	420.3999939 - 95.09560937	20	FALSE	420.4	Unit	95.1	Unit	25	100	22	Positive
27	glycerolipids containing eicosadienoic residue	422.1000061 - 96.79580469	21	FALSE	422.1	Unit	96.8	Unit	25	100	22	Positive
34	glycerolipids containing docosadienoic residue	422.2000122 - 68.89639062	224	FALSE	422.2	Unit	68.9	Unit	25	100	22	Positive
26	glycerolipids containing eicosatrienoic residue	422.2999878 - 98.996	4	FALSE	422.3	Unit	99	Unit	25	100	22	Positive
77	Cholesterol esters	425.3999939 - 369.0975625	186	FALSE	425.4	Unit	369.1	Unit	25	100	17	Positive
32	glycerolipids containing Eicosapentaenoic acid EPA residue	431.8999939 - 84.59560937	134	FALSE	431.9	Unit	84.6	Unit	25	100	22	Positive
31	glycerolipids containing Eicosapentaenoic acid EPA residue	431.8999939 - 86.59560937	102	FALSE	431.9	Unit	86.6	Unit	25	100	22	Positive
29	glycerolipids containing Arachidicacid residue	432.3999939 - 103.0956094	60	FALSE	432.4	Unit	103.1	Unit	25	100	22	Positive
27	glycerolipids containing eicosadienoic residue	432.3999939 - 107.0956094	25	FALSE	432.4	Unit	107.1	Unit	25	100	22	Positive
33	glycerolipids containing Docosatetraenoic acid residue	432.3999939 - 83.09560937	184	FALSE	432.4	Unit	83.1	Unit	25	100	22	Positive
32	glycerolipids containing Eicosapentaenoic acid EPA residue	432.3999939 - 85.09560937	135	FALSE	432.4	Unit	85.1	Unit	25	100	22	Positive
31	glycerolipids containing docosahexaenoic DHA residue	432.3999939 - 87.09560937	103	FALSE	432.4	Unit	87.1	Unit	25	100	22	Positive
27	glycerolipids containing eicosadienoic residue	433.2999878 - 107.996	26	FALSE	433.3	Unit	108	Unit	25	100	22	Positive
33	glycerolipids containing Docosatetraenoic acid residue	434.2999878 - 84.996	185	FALSE	434.3	Unit	85	Unit	25	100	22	Positive
27	glycerolipids containing eicosadienoic residue	434.3999939 - 109.0956094	27	FALSE	434.4	Unit	109.1	Unit	25	100	22	Positive
34	glycerolipids containing docosadienoic residue	436.5 - 83.19619531	225	FALSE	436.5	Unit	83.2	Unit	25	100	22	Positive
77	Cholesterol esters	442.2999878 - 369.0975625	187	FALSE	442.3	Unit	369.1	Unit	25	100	17	Positive
37	glycerolipids containing Lignoceric acid residue	442.5 - 57.19619531	12	FALSE	442.5	Unit	57.2	Unit	25	100	22	Positive
37	glycerolipids containing Lignoceric acid residue	443.6000061 - 58.29580469	13	FALSE	443.6	Unit	58.3	Unit	25	100	22	Positive
33	glycerolipids containing Docosatetraenoic acid residue	446.2999878 - 96.996	188	FALSE	446.3	Unit	97	Unit	25	100	22	Positive
31	glycerolipids containing docosahexaenoic DHA residue	452.3999939 - 107.0956094	105	FALSE	452.4	Unit	107.1	Unit	25	100	22	Positive
26	glycerolipids containing eicosatrienoic residue	456.3999939 - 133.0956094	8	FALSE	456.4	Unit	133.1	Unit	25	100	22	Positive
33	glycerolipids containing Docosatetraenoic acid residue	460.3999939 - 111.0956094	190	FALSE	460.4	Unit	111.1	Unit	25	100	22	Positive
26	glycerolipids containing eicosatrienoic residue	460.3999939 - 137.0956094	9	FALSE	460.4	Unit	137.1	Unit	25	100	22	Positive
51	Ceramides (t18:0 4-hydroxysphinganines)	463.7000122 - 282.1952187	114	FALSE	463.7	Unit	282.2	Unit	25	100	22	Positive
51	Ceramides (t18:0 4-hydroxysphinganines)	464.3999939 - 282.1952187	115	FALSE	464.4	Unit	282.2	Unit	25	100	22	Positive
51	Ceramides (t18:0 4-hydroxysphinganines)	465.3999939 - 282.1952187	116	FALSE	465.4	Unit	282.2	Unit	25	100	22	Positive
33	glycerolipids containing Docosatetraenoic acid residue	473.8999939 - 124.5956094	193	FALSE	473.9	Unit	124.6	Unit	25	100	22	Positive
88	glycerolipids containing nisinic acid residue	473.8999939 - 98.59560937	56	FALSE	473.9	Unit	98.6	Unit	20	100	22	Positive
27	glycerolipids containing eicosadienoic residue	474.3999939 - 149.0956094	30	FALSE	474.4	Unit	149.1	Unit	25	100	22	Positive
88	glycerolipids containing nisinic acid residue	474.3999939 - 99.09560937	57	FALSE	474.4	Unit	99.1	Unit	20	100	22	Positive
32	glycerolipids containing Eicosapentaenoic acid EPA residue	476.2999878 - 128.996	139	FALSE	476.3	Unit	129	Unit	25	100	22	Positive
29	glycerolipids containing Arachidicacid residue	476.6000061 - 147.2967813	62	FALSE	476.6	Unit	147.3	Unit	25	100	22	Positive
19	glycerolipids containing Palmitic acid residue	480.3999939 - 207.0956094	67	FALSE	480.4	Unit	207.1	Unit	25	100	22	Positive
51	Ceramides (t18:0 4-hydroxysphinganines)	480.6000061 - 282.1952187	119	FALSE	480.6	Unit	282.2	Unit	25	100	22	Positive
19	glycerolipids containing Palmitic acid residue	481.3999939 - 208.0956094	68	FALSE	481.4	Unit	208.1	Unit	25	100	22	Positive
51	Ceramides (t18:0 4-hydroxysphinganines)	481.3999939 - 282.1952187	120	FALSE	481.4	Unit	282.2	Unit	25	100	22	Positive
19	glycerolipids containing Palmitic acid residue	482.2000122 - 208.8963906	69	FALSE	482.2	Unit	208.9	Unit	25	100	22	Positive
51	Ceramides (t18:0 4-hydroxysphinganines)	482.3999939 - 282.1952187	121	FALSE	482.4	Unit	282.2	Unit	25	100	22	Positive
51	Ceramides (t18:0 4-hydroxysphinganines)	483.3999939 - 282.1952187	122	FALSE	483.4	Unit	282.2	Unit	25	100	22	Positive
31	glycerolipids containing docosahexaenoic DHA residue	503.8999939 - 158.5956094	107	FALSE	503.9	Unit	158.6	Unit	25	100	22	Positive
40	glycerolipids containing Myristicacid residue	508.8999939 - 225.1952188	5	FALSE	508.9	Unit	225.2	Unit	20	100	25	Negative
40	glycerolipids containing Myristicacid residue	509.2999878 - 225.1952188	6	FALSE	509.3	Unit	225.2	Unit	20	100	25	Negative
38	Phosphatidylcholine (PC), alkelnyl-acyl PC (ePC), sphingomyelin (SM) and LysoPC	518.4000244 - 133.0956094	20	FALSE	518.4	Unit	133.1	Unit	25	100	22	Positive
35	glycerolipids containing Erucic acid residue	520.4000244 - 165.0956094	247	FALSE	520.4	Unit	165.1	Unit	25	100	22	Positive
33	glycerolipids containing Docosatetraenoic acid residue	520.5 - 171.1952188	200	FALSE	520.5	Unit	171.2	Unit	25	100	22	Positive
52	glycerolipids containing Stearic acid residue	541.4000244 - 283.1952187	84	FALSE	541.4	Unit	283.2	Unit	20	100	20	Negative
86	glycerolipids containing geddicacid residue	542.5 - 45.19619531	12	FALSE	542.5	Unit	45.2	Unit	20	100	22	Positive
46	Ceramides (d18:0; sphinganines)	554.2999878 - 266.3944375	106	FALSE	554.29	Unit	266.4	Unit	25	100	22	Positive
32	glycerolipids containing Eicosapentaenoic acid EPA residue	554.4000244 - 207.0956094	148	FALSE	554.4	Unit	207.1	Unit	25	100	22	Positive
19	glycerolipids containing Palmitic acid residue	554.4000244 - 281.0975625	75	FALSE	554.4	Unit	281.1	Unit	25	100	22	Positive
51	Ceramides (t18:0 4-hydroxysphinganines)	554.7999878 - 282.1952187	132	FALSE	554.79	Unit	282.2	Unit	25	100	22	Positive
32	glycerolipids containing Eicosapentaenoic acid EPA residue	555.2999878 - 207.996	149	FALSE	555.29	Unit	207.99	Unit	25	100	22	Positive
19	glycerolipids containing Palmitic acid residue	555.4000244 - 282.0975625	76	FALSE	555.4	Unit	282.1	Unit	25	100	22	Positive
51	Ceramides (t18:0 4-hydroxysphinganines)	555.4000244 - 282.1952187	133	FALSE	555.4	Unit	282.2	Unit	25	100	22	Positive
52	glycerolipids containing Stearic acid residue	555.5 - 283.1952187	87	FALSE	555.5	Unit	283.2	Unit	20	100	20	Negative
32	glycerolipids containing Eicosapentaenoic acid EPA residue	556.2000122 - 208.8963906	150	FALSE	556.2	Unit	208.9	Unit	25	100	22	Positive
35	glycerolipids containing Erucic acid residue	556.2999878 - 200.996	248	FALSE	556.29	Unit	200.99	Unit	25	100	22	Positive
33	glycerolipids containing Docosatetraenoic acid residue	556.2999878 - 206.996	203	FALSE	556.29	Unit	206.99	Unit	25	100	22	Positive
51	Ceramides (t18:0 4-hydroxysphinganines)	556.4000244 - 282.1952187	134	FALSE	556.4	Unit	282.2	Unit	25	100	22	Positive
51	Ceramides (t18:0 4-hydroxysphinganines)	557.4000244 - 282.1952187	135	FALSE	557.4	Unit	282.2	Unit	25	100	22	Positive
51	Ceramides (t18:0 4-hydroxysphinganines)	569.4000244 - 282.1952187	137	FALSE	569.4	Unit	282.2	Unit	25	100	22	Positive
40	glycerolipids containing Myristicacid residue	582.7999878 - 225.1952188	7	FALSE	582.79	Unit	225.2	Unit	20	100	25	Negative
42	Phosphatidylinositol (PI)	582.9000244 - 241.2967813	26	FALSE	582.9	Unit	241.3	Unit	20	100	20	Negative
40	glycerolipids containing Myristicacid residue	583.4000244 - 225.1952188	8	FALSE	583.4	Unit	225.2	Unit	20	100	25	Negative
40	glycerolipids containing Myristicacid residue	585.5 - 225.1952188	10	FALSE	585.5	Unit	225.2	Unit	20	100	25	Negative
86	glycerolipids containing geddicacid residue	586.4000244 - 89.09560937	16	FALSE	586.4	Unit	89.1	Unit	20	100	22	Positive
88	glycerolipids containing nisinic acid residue	598.4000244 - 223.0956094	68	FALSE	598.4	Unit	223.1	Unit	20	100	22	Positive
52	glycerolipids containing Stearic acid residue	612.4000244 - 283.1952187	97	FALSE	612.4	Unit	283.2	Unit	20	100	20	Negative
31	glycerolipids containing docosahexaenoic DHA residue	626.2999878 - 280.996	116	FALSE	626.29	Unit	280.99	Unit	25	100	22	Positive
32	glycerolipids containing Eicosapentaenoic acid EPA residue	628.4000244 - 281.0975625	153	FALSE	628.4	Unit	281.1	Unit	25	100	22	Positive
46	Ceramides (d18:0; sphinganines)	628.5 - 266.3944375	108	FALSE	628.5	Unit	266.4	Unit	25	100	22	Positive
51	Ceramides (t18:0 4-hydroxysphinganines)	628.7000122 - 282.1952187	146	FALSE	628.7	Unit	282.2	Unit	25	100	22	Positive
32	glycerolipids containing Eicosapentaenoic acid EPA residue	629.4000244 - 282.0975625	154	FALSE	629.4	Unit	282.1	Unit	25	100	22	Positive
51	Ceramides (t18:0 4-hydroxysphinganines)	629.4000244 - 282.1952187	147	FALSE	629.4	Unit	282.2	Unit	25	100	22	Positive
19	glycerolipids containing Palmitic acid residue	629.4000244 - 356.0975625	83	FALSE	629.4	Unit	356.1	Unit	25	100	22	Positive
33	glycerolipids containing Docosatetraenoic acid residue	630.4000244 - 281.0975625	206	FALSE	630.4	Unit	281.1	Unit	25	100	22	Positive
51	Ceramides (t18:0 4-hydroxysphinganines)	630.4000244 - 282.1952187	148	FALSE	630.4	Unit	282.2	Unit	25	100	22	Positive
32	glycerolipids containing Eicosapentaenoic acid EPA residue	630.4000244 - 283.0975625	155	FALSE	630.4	Unit	283.1	Unit	25	100	22	Positive
19	glycerolipids containing Palmitic acid residue	630.4000244 - 357.0975625	84	FALSE	630.4	Unit	357.1	Unit	25	100	22	Positive
32	glycerolipids containing Eicosapentaenoic acid EPA residue	631.2000122 - 283.8944375	156	FALSE	631.2	Unit	283.9	Unit	25	100	22	Positive
51	Ceramides (t18:0 4-hydroxysphinganines)	631.4000244 - 282.1952187	149	FALSE	631.4	Unit	282.2	Unit	25	100	22	Positive
33	glycerolipids containing Docosatetraenoic acid residue	632.2999878 - 282.996	208	FALSE	632.29	Unit	282.99	Unit	25	100	22	Positive
19	glycerolipids containing Palmitic acid residue	632.4000244 - 359.0975625	86	FALSE	632.4	Unit	359.1	Unit	25	100	22	Positive
88	glycerolipids containing nisinic acid residue	642.2999878 - 266.996	69	FALSE	642.29	Unit	266.99	Unit	20	100	22	Positive
88	glycerolipids containing nisinic acid residue	656.4000244 - 281.0975625	71	FALSE	656.4	Unit	281.1	Unit	20	100	22	Positive
88	glycerolipids containing nisinic acid residue	657.2999878 - 281.996	72	FALSE	657.3	Unit	282	Unit	20	100	22	Positive
40	glycerolipids containing Myristicacid residue	657.4000244 - 225.1952188	11	FALSE	657.4	Unit	225.2	Unit	20	100	25	Negative
46	Ceramides (d18:0; sphinganines)	702.5 - 266.3944375	110	FALSE	702.5	Unit	266.4	Unit	25	100	22	Positive
32	glycerolipids containing Eicosapentaenoic acid EPA residue	702.5 - 355.1952187	160	FALSE	702.5	Unit	355.2	Unit	25	100	22	Positive
19	glycerolipids containing Palmitic acid residue	702.5 - 429.1952187	88	FALSE	702.5	Unit	429.2	Unit	25	100	22	Positive
51	Ceramides (t18:0 4-hydroxysphinganines)	702.7999878 - 282.1952187	155	FALSE	702.8	Unit	282.2	Unit	25	100	22	Positive
51	Ceramides (t18:0 4-hydroxysphinganines)	703.5 - 282.1952187	156	FALSE	703.5	Unit	282.2	Unit	25	100	22	Positive
32	glycerolipids containing Eicosapentaenoic acid EPA residue	703.5 - 356.1952187	161	FALSE	703.5	Unit	356.2	Unit	25	100	22	Positive
19	glycerolipids containing Palmitic acid residue	703.5 - 430.1952187	89	FALSE	703.5	Unit	430.2	Unit	25	100	22	Positive
86	glycerolipids containing geddicacid residue	704.4000244 - 207.0956094	20	FALSE	704.4	Unit	207.1	Unit	20	100	22	Positive
51	Ceramides (t18:0 4-hydroxysphinganines)	704.5 - 282.1952187	157	FALSE	704.5	Unit	282.2	Unit	25	100	22	Positive
33	glycerolipids containing Docosatetraenoic acid residue	704.5 - 355.1952187	162	FALSE	704.5	Unit	357.2	Unit	25	100	22	Positive
32	glycerolipids containing Eicosapentaenoic acid EPA residue	704.5 - 357.1952187	162	FALSE	704.5	Unit	357.2	Unit	25	100	22	Positive
19	glycerolipids containing Palmitic acid residue	704.5 - 431.1952187	90	FALSE	704.5	Unit	431.2	Unit	25	100	22	Positive
32	glycerolipids containing Eicosapentaenoic acid EPA residue	705.4000244 - 358.0975625	163	FALSE	705.4	Unit	358.1	Unit	25	100	22	Positive
19	glycerolipids containing Palmitic acid residue	705.4000244 - 432.0975625	91	FALSE	705.4	Unit	432.1	Unit	25	100	22	Positive
51	Ceramides (t18:0 4-hydroxysphinganines)	705.5 - 282.1952187	158	FALSE	705.5	Unit	282.2	Unit	25	100	22	Positive
33	glycerolipids containing Docosatetraenoic acid residue	705.5 - 356.1952187	211	FALSE	705.5	Unit	356.2	Unit	25	100	22	Positive
32	glycerolipids containing Eicosapentaenoic acid EPA residue	706.2000122 - 358.8944375	164	FALSE	706.2	Unit	358.9	Unit	25	100	22	Positive
19	glycerolipids containing Palmitic acid residue	706.2000122 - 432.8944375	92	FALSE	706.2	Unit	432.9	Unit	25	100	22	Positive
33	glycerolipids containing Docosatetraenoic acid residue	706.4000244 - 357.0975625	212	FALSE	706.4	Unit	357.1	Unit	25	100	22	Positive
88	glycerolipids containing nisinic acid residue	716.2999878 - 340.996	73	FALSE	716.3	Unit	341	Unit	20	100	22	Positive
88	glycerolipids containing nisinic acid residue	730.4000244 - 355.0975625	75	FALSE	730.4	Unit	355.1	Unit	20	100	22	Positive
88	glycerolipids containing nisinic acid residue	731.4000244 - 355.7967812	76	FALSE	731.4	Unit	355.8	Unit	20	100	22	Positive
40	glycerolipids containing Myristicacid residue	731.5 - 225.1952188	12	FALSE	731.5	Unit	225.2	Unit	20	100	25	Negative
42	Phosphatidylinositol (PI)	731.5 - 241.2967813	27	FALSE	731.5	Unit	241.3	Unit	20	100	20	Negative
88	glycerolipids containing nisinic acid residue	732.2999878 - 356.996	77	FALSE	732.3	Unit	357	Unit	20	100	22	Positive
38	Phosphatidylcholine (PC), alkelnyl-acyl PC (ePC), sphingomyelin (SM) and LysoPC	732.5 - 184.1952188	46	FALSE	732.5	Unit	184.2	Unit	25	100	22	Positive
40	glycerolipids containing Myristicacid residue	733.5 - 225.1952188	14	FALSE	733.5	Unit	225.2	Unit	20	100	25	Negative
38	Phosphatidylcholine (PC), alkelnyl-acyl PC (ePC), sphingomyelin (SM) and LysoPC	760.5 - 184.1952188	59	FALSE	760.5	Unit	184.2	Unit	25	100	22	Positive
38	Phosphatidylcholine (PC), alkelnyl-acyl PC (ePC), sphingomyelin (SM) and LysoPC	761.5 - 184.1952188	60	FALSE	761.5	Unit	184.2	Unit	25	100	22	Positive
38	Phosphatidylcholine (PC), alkelnyl-acyl PC (ePC), sphingomyelin (SM) and LysoPC	763.2999878 - 184.1952188	62	FALSE	763.3	Unit	184.2	Unit	25	100	22	Positive
34	glycerolipids containing docosadienoic residue	768.4000244 - 415.0975625	234	FALSE	768.4	Unit	415.1	Unit	25	100	22	Positive
19	glycerolipids containing Palmitic acid residue	776.4000244 - 503.0975625	96	FALSE	776.4	Unit	503.1	Unit	25	100	22	Positive
32	glycerolipids containing Eicosapentaenoic acid EPA residue	776.5 - 429.1952187	166	FALSE	776.5	Unit	429.2	Unit	25	100	22	Positive
32	glycerolipids containing Eicosapentaenoic acid EPA residue	777.4000244 - 430.0975625	167	FALSE	777.4	Unit	430.1	Unit	25	100	22	Positive
19	glycerolipids containing Palmitic acid residue	777.4000244 - 504.0975625	97	FALSE	777.4	Unit	504.1	Unit	25	100	22	Positive
51	Ceramides (t18:0 4-hydroxysphinganines)	777.5 - 282.1952187	165	FALSE	777.5	Unit	282.2	Unit	25	100	22	Positive
86	glycerolipids containing geddicacid residue	777.9000244 - 280.5975625	21	FALSE	777.9	Unit	280.6	Unit	20	100	22	Positive
19	glycerolipids containing Palmitic acid residue	778.2999878 - 504.996	98	FALSE	778.3	Unit	505	Unit	25	100	22	Positive
32	glycerolipids containing Eicosapentaenoic acid EPA residue	778.4000244 - 431.0975625	168	FALSE	778.4	Unit	431.1	Unit	25	100	22	Positive
86	glycerolipids containing geddicacid residue	778.5 - 281.1952187	22	FALSE	778.5	Unit	281.2	Unit	20	100	22	Positive
51	Ceramides (t18:0 4-hydroxysphinganines)	778.5 - 282.1952187	166	FALSE	778.5	Unit	282.2	Unit	25	100	22	Positive
33	glycerolipids containing Docosatetraenoic acid residue	778.5999756 - 429.2967812	215	FALSE	778.6	Unit	429.3	Unit	25	100	22	Positive
33	glycerolipids containing Docosatetraenoic acid residue	779 - 429.6952187	216	FALSE	779	Unit	429.7	Unit	25	100	22	Positive
32	glycerolipids containing Eicosapentaenoic acid EPA residue	779.2999878 - 431.996	169	FALSE	779.3	Unit	432	Unit	25	100	22	Positive
33	glycerolipids containing Docosatetraenoic acid residue	779.4000244 - 430.0975625	217	FALSE	779.4	Unit	430.1	Unit	25	100	22	Positive
19	glycerolipids containing Palmitic acid residue	779.4000244 - 506.0975625	99	FALSE	779.4	Unit	506.1	Unit	25	100	22	Positive
51	Ceramides (t18:0 4-hydroxysphinganines)	779.5 - 282.1952187	167	FALSE	779.5	Unit	282.2	Unit	25	100	22	Positive
32	glycerolipids containing Eicosapentaenoic acid EPA residue	780.2000122 - 432.8944375	170	FALSE	780.2	Unit	432.9	Unit	25	100	22	Positive
86	glycerolipids containing geddicacid residue	780.5 - 283.1952187	24	FALSE	780.5	Unit	283.2	Unit	20	100	22	Positive
33	glycerolipids containing Docosatetraenoic acid residue	780.5 - 431.1952187	218	FALSE	780.5	Unit	431.2	Unit	25	100	22	Positive
38	Phosphatidylcholine (PC), alkelnyl-acyl PC (ePC), sphingomyelin (SM) and LysoPC	782.5 - 184.1952188	69	FALSE	782.5	Unit	184.2	Unit	25	100	22	Positive
38	Phosphatidylcholine (PC), alkelnyl-acyl PC (ePC), sphingomyelin (SM) and LysoPC	783.5999756 - 184.1952188	70	FALSE	783.6	Unit	184.2	Unit	25	100	22	Positive
16	glycerolipids containing Myristicacid residue	792.5 - 547.199125	160	FALSE	792.5	Unit	547.2	Unit	25	100	22	Positive
88	glycerolipids containing nisinic acid residue	804.4000244 - 429.0975625	78	FALSE	804.4	Unit	429.1	Unit	20	100	22	Positive
40	glycerolipids containing Myristicacid residue	805.5999756 - 225.1952188	15	FALSE	805.6	Unit	225.2	Unit	20	100	25	Negative
42	Phosphatidylinositol (PI)	805.5999756 - 241.2967813	31	FALSE	805.6	Unit	241.3	Unit	20	100	20	Negative
42	Phosphatidylinositol (PI)	806.5999756 - 241.2967813	32	FALSE	806.6	Unit	241.3	Unit	20	100	20	Negative
38	Phosphatidylcholine (PC), alkelnyl-acyl PC (ePC), sphingomyelin (SM) and LysoPC	810.5999756 - 184.1952188	86	FALSE	810.6	Unit	184.2	Unit	25	100	22	Positive
38	Phosphatidylcholine (PC), alkelnyl-acyl PC (ePC), sphingomyelin (SM) and LysoPC	811.5 - 184.1952188	87	FALSE	811.5	Unit	184.2	Unit	25	100	22	Positive
38	Phosphatidylcholine (PC), alkelnyl-acyl PC (ePC), sphingomyelin (SM) and LysoPC	812.4000244 - 184.1952188	88	FALSE	812.4	Unit	184.2	Unit	25	100	22	Positive
16	glycerolipids containing Myristicacid residue	820.5999756 - 575.292875	167	FALSE	820.6	Unit	575.3	Unit	25	100	22	Positive
TAG_18:0_2	TAG	820.7999878 - 519.792875	TAG_18:0_2	FALSE	820.8	Unit	519.8	Unit	25	100	22	Positive
16	glycerolipids containing Myristicacid residue	821.5 - 576.199125	168	FALSE	821.5	Unit	576.2	Unit	25	100	22	Positive
18	glycerolipids containing Palmitoleic/Sapienic acid residue	822.7000122 - 551.3944375	50	FALSE	822.7	Unit	551.4	Unit	25	100	20	Positive
18	glycerolipids containing Palmitoleic/Sapienic acid residue	822.7999878 - 551.496	51	FALSE	822.8	Unit	551.5	Unit	25	100	20	Positive
TAG_18:2_5	TAG	846.7999878 - 549.792875	TAG_18:2_5	FALSE	846.8	Unit	549.8	Unit	25	100	22	Positive
TAG_18:2_6	TAG	848.7999878 - 551.792875	TAG_18:2_6	FALSE	848.8	Unit	551.8	Unit	25	100	22	Positive
32	glycerolipids containing Eicosapentaenoic acid EPA residue	850.5 - 503.1952187	172	FALSE	850.5	Unit	503.2	Unit	25	100	22	Positive
19	glycerolipids containing Palmitic acid residue	850.7000122 - 577.3944375	113	FALSE	850.7	Unit	577.4	Unit	25	100	22	Positive
51	Ceramides (t18:0 4-hydroxysphinganines)	851.5999756 - 282.1952187	175	FALSE	851.6	Unit	282.2	Unit	25	100	22	Positive
86	glycerolipids containing geddicacid residue	851.7000122 - 354.3944375	27	FALSE	851.7	Unit	354.4	Unit	20	100	22	Positive
19	glycerolipids containing Palmitic acid residue	851.7000122 - 578.3944375	114	FALSE	851.7	Unit	578.4	Unit	25	100	22	Positive
86	glycerolipids containing geddicacid residue	852.5999756 - 355.2967812	28	FALSE	852.6	Unit	355.3	Unit	20	100	22	Positive
86	glycerolipids containing geddicacid residue	853.5999756 - 356.2967812	29	FALSE	853.6	Unit	356.3	Unit	20	100	22	Positive
86	glycerolipids containing geddicacid residue	854.5999756 - 357.2967812	30	FALSE	854.6	Unit	357.3	Unit	20	100	22	Positive
86	glycerolipids containing geddicacid residue	855.4000244 - 358.0975625	31	FALSE	855.4	Unit	358.1	Unit	20	100	22	Positive
19	glycerolipids containing Palmitic acid residue	876.4000244 - 603.0975625	117	FALSE	876.4	Unit	603.1	Unit	25	100	22	Positive
22	glycerolipids containing Oleic/Elaidic/Vaccenic residue	876.5999756 - 577.292875	117	FALSE	876.4	Unit	603.1	Unit	25	100	22	Positive
22	glycerolipids containing Oleic/Elaidic/Vaccenic residue	877.5999756 - 578.292875	187	FALSE	877.6	Unit	578.3	Unit	25	100	22	Positive
TAG_18:0_18	TAG	896.7999878 - 595.792875	TAG_18:0_18	FALSE	896.8	Unit	595.8	Unit	25	100	22	Positive
TAG_18:0_25	TAG	920.7999878 - 619.792875	TAG_18:0_25	FALSE	920.8	Unit	619.8	Unit	25	100	22	Positive
TAG_18:0_27	TAG	924.7999878 - 623.792875	TAG_18:0_27	FALSE	924.8	Unit	623.8	Unit	25	100	22	Positive
TAG_18:1_27	TAG	924.7999878 - 625.792875	TAG_18:1_27	FALSE	924.8	Unit	625.8	Unit	25	100	22	Positive
32	glycerolipids containing Eicosapentaenoic acid EPA residue	924.9000244 - 577.5975625	177	FALSE	924.9	Unit	577.6	Unit	25	100	22	Positive
86	glycerolipids containing geddicacid residue	925.9000244 - 428.5975625	33	FALSE	925.9	Unit	428.6	Unit	20	100	22	Positive
86	glycerolipids containing geddicacid residue	926.5999756 - 429.2967812	34	FALSE	926.6	Unit	429.3	Unit	20	100	22	Positive
TAG_18:0_28	TAG	926.7999878 - 625.792875	TAG_18:0_28	FALSE	926.8	Unit	625.8	Unit	25	100	22	Positive
86	glycerolipids containing geddicacid residue	927.5999756 - 430.2967812	35	FALSE	927.6	Unit	430.3	Unit	20	100	22	Positive
86	glycerolipids containing geddicacid residue	928.4000244 - 431.0975625	36	FALSE	928.4	Unit	431.1	Unit	20	100	22	Positive
TAG_18:1_29	TAG	928.7999878 - 629.792875	TAG_18:1_29	FALSE	928.8	Unit	629.8	Unit	25	100	22	Positive
86	glycerolipids containing geddicacid residue	929.0999756 - 431.7967812	37	FALSE	929.1	Unit	431.8	Unit	20	100	22	Positive
33	glycerolipids containing Docosatetraenoic acid residue	979.5 - 630.199125	221	FALSE	979.5	Unit	630.2	Unit	25	100	22	Positive
TAG_18:1_55	TAG	988.9000244 - 689.8944375	TAG_18:1_55	FALSE	988.9	Unit	689.9	Unit	25	100	22	Positive
