# Supplementary material for: Lipidome profiles of postnatal day 2 vaginal swabs reflect fat composition of gilt’s postnatal diet
Source: PLoS One. 2019 Sep 26;14(9):e0215186. doi: 10.1371/journal.pone.0215186 (PMC6762109; doi:10.1371/journal.pone.0215186)
Supplement: S5 Table — (XLSX) [file pone.0215186.s007.xlsx]

## Sheet: S5 Table
Table S5: Tentative Attributions for Method 1
Method	Scan Number	Lipid Class	Precursor Ion	Product Ion	Scan Mode	Tentative Attribution
M1	AC60	acyl-carnitine	204.1	85.0956	pos	acetylcarnitine
M1	AC56	acyl-carnitine	232.1	85.0956	pos	Butyrylcarnitine, Isobutyryl-L-carnitine
M1	FFA27	free fatty acid	253.3	253.297	neg	C16:1
M1	FFA20	free fatty acid	301.3	301.297	neg	C20:5
M1	FFA19	free fatty acid	303.3	303.297	neg	C20:4
M1	AC35	acyl-carnitine	346.2	85.0956	pos	O-sebacoylcarnitine
M1	AC33	acyl-carnitine	360.3	85.0956	pos	2-Hydroxylauroylcarnitine, 3-hydroxydodecanoylcarnitine
M1	AC32	acyl-carnitine	368.3	85.0956	pos	(5Z,8Z)-tetradecadienoylcarnitine
M1	AC25	glycerolipids containing 18:0 residue - positive ion mode+	398.3	85.0956	pos	O-palmitoleoylcarnitine, trans-Hexadec-2-enoyl carnitine
M1	72	acyl-carnitine	399.1	85.0956	pos	isotope of O-palmitoleoylcarnitine, trans-Hexadec-2-enoyl carnitine
M1	AC22	acyl-carnitine	412.3	85.0956	pos	(9Z,12Z)-3-hydroxyhexadecadienoylcarnitine
M1	34	glycerolipids containing 22:2 residue - positive ion mode	412.4	59.0961	pos	(9Z,12Z)-3-hydroxyhexadecadienoylcarnitine
M1	35	glycerolipids containing 22:1 residue - positive ion mode	414	58.6962	pos	3-hydroxypalmitoleoylcarnitine, Heptadecanoyl carnitine
M1	AC18	acyl-carnitine	426.4	85.0956	pos	O-oleoylcarnitine, Elaidic carnitine
M1	AC17	acyl-carnitine	428.4	85.0956	pos	Stearoylcarnitine, hexadecanedioic acid mono-L-carnitine ester
M1	82	glycerolipids containing 24:1 residue - positive ion mode	442.4	59.0961	pos	(9Z)-3-hydroxyoctadecenoylcarnitine
M1	FFA3	free fatty acid	451.4	451.394	neg	C30:0
M1	AC7	acyl-carnitine	464.3	85.0956	pos	3-hydroxyarachidonoylcarnitine
M1	77	cholesterol ester	640.5	369.098	pos	16:1 Cholesteryl ester
M1	CE18:0	cholesterol ester	671.3	369.098	pos	18:0 Cholesteryl ester, 16:0 Sitosteryl ester
M1	38	Phosphatidylcholine (PC), alkelnyl-acyl PC (ePC), sphingomyelin (SM) and LysoPC	678.6	184.195	pos	PC (28:0) or PS(28:1)
M1	CE20:0	cholesterol ester	699.4	369.098	pos	20:0 Cholesteryl ester, 18:0 Sitosteryl ester
M1	38	Phosphatidylcholine (PC), alkelnyl-acyl PC (ePC), sphingomyelin (SM) and LysoPC	706.7	184.195	pos	PC (30:0) or PS (30:1)
M1	15	glycerolipids containing 12:0 residue - positive ion mode	712.5	495.195	pos	PE (34:4)
M1	15	glycerolipids containing 12:0 residue - positive ion mode	738.5	521.199	pos	PE (36:5)
M1	15	glycerolipids containing 12:0 residue - positive ion mode	739.6	522.293	pos	PG (34:6)
M1	38	Phosphatidylcholine (PC), alkelnyl-acyl PC (ePC), sphingomyelin (SM) and LysoPC	757	184.195	pos	PC (34:3)
M1	38	Phosphatidylcholine (PC), alkelnyl-acyl PC (ePC), sphingomyelin (SM) and LysoPC	758.5	184.195	pos	PC (34:2)
M1	18	glycerolipids containing 16:1 residue - positive ion mode	766.5	495.195	pos	TAG (44:1)
M1	16	glycerolipids containing 14:0 residue - positive ion mode	766.5	521.199	pos	TAG (44:1)
M1	4	Phosphatidylethanolamine (PE)	766.5	549.199	pos	PE (38:5)
M1	15	glycerolipids containing 12:0 residue - positive ion mode	767.1	549.793	pos	TAG (44:1)
M1	19	glycerolipids containing 16:0 residue - positive ion mode	768.4	495.098	pos	TAG (44:0)
M1	16	glycerolipids containing 14:0 residue - positive ion mode	768.5	523.199	pos	TAG (44:0)
M1	38	Phosphatidylcholine (PC), alkelnyl-acyl PC (ePC), sphingomyelin (SM) and LysoPC	774.5	184.195	pos	PC(36:8) or PE(38:1)
M1	38	Phosphatidylcholine (PC), alkelnyl-acyl PC (ePC), sphingomyelin (SM) and LysoPC	775.8	184.195	pos	PG(36:2) or PI(30:4)
M1	38	Phosphatidylcholine (PC), alkelnyl-acyl PC (ePC), sphingomyelin (SM) and LysoPC	776.1	184.195	pos	PC(36:7)
M1	38	Phosphatidylcholine (PC), alkelnyl-acyl PC (ePC), sphingomyelin (SM) and LysoPC	784.5	184.195	pos	PC (36:3)
M1	38	Phosphatidylcholine (PC), alkelnyl-acyl PC (ePC), sphingomyelin (SM) and LysoPC	785.5	184.195	pos	SM (d16:1/24:1)
M1	18	glycerolipids containing 16:1 residue - positive ion mode	792.5	521.199	pos	TAG(46:2)
M1	19	glycerolipids containing 16:0 residue - positive ion mode	794.5	521.199	pos	TAG (46:1)
M1	18	glycerolipids containing 16:1 residue - positive ion mode	794.5	523.199	pos	TAG (46:1)
M1	16	glycerolipids containing 14:0 residue - positive ion mode	794.5	549.199	pos	TAG (46:1)
M1	16	glycerolipids containing 14:0 residue - positive ion mode	795.5	550.199	pos	TAG(48:6); PG (38:6)
M1	15	glycerolipids containing 12:0 residue - positive ion mode	796.5	579.199	pos	TAG (46:0)
M1	38	Phosphatidylcholine (PC), alkelnyl-acyl PC (ePC), sphingomyelin (SM) and LysoPC	797	184.195	pos	PCo(38:3)
M1	38	Phosphatidylcholine (PC), alkelnyl-acyl PC (ePC), sphingomyelin (SM) and LysoPC	801.6	184.195	pos	PC (38:8)
M1	22	glycerolipids containing 18:1 residue - positive ion mode	808.6	509.297	pos	PC(38:5)
M1	TAG_18:1_1	TAG	818.8	519.793	pos	TAG(48:3)
M1	TAG_18:2_1	TAG	818.8	521.793	pos	TAG(48:3)
M1	22	glycerolipids containing 18:1 residue - positive ion mode	820.7	521.394	pos	TAG (48:2)
M1	TAG_18:1_2	TAG	820.8	521.793	pos	TAG(48:2)
M1	TAG_18:2_2	TAG	820.8	523.793	pos	TAG(48:2)
M1	TAG_16:0_2	TAG	820.8	547.793	pos	TAG(48:2)
M1	TAG_16:1_2	TAG	820.8	549.793	pos	TAG(48:2)
M1	22	glycerolipids containing 18:1 residue - positive ion mode	822.3	522.996	pos	TAG (48:1)
M1	TAG_18:0_3	TAG	822.8	521.793	pos	TAG(48:1)
M1	TAG_18:1_3	TAG	822.8	523.793	pos	TAG(48:1)
M1	TAG_18:2_3	TAG	822.8	525.793	pos	TAG(48:1)
M1	TAG_16:0_3	TAG	822.8	549.793	pos	TAG(48:1)
M1	TAG_16:1_3	TAG	822.8	551.793	pos	TAG(48:1)
M1	TAG_18:0_4	TAG	824.8	523.793	pos	TAG(48:0)
M1	TAG_16:0_4	TAG	824.8	551.793	pos	TAG(48:0)
M1	19	glycerolipids containing 16:0 residue - positive ion mode	838.7	565.394	pos	PC(40:4)
M1	TAG_16:0_5	TAG	846.8	573.793	pos	TAG(50:2) - multiple with 16:0 as central chain
M1	TAG_16:1_5	TAG	846.8	575.793	pos	TAG(50:2) - multiple with 16:1 as central chain
M1	TAG_18:0_7	TAG	850.8	549.793	pos	TAG(50:0) - multiple with 18:0 as central chain
M1	TAG_18:1_7	TAG	850.8	551.793	pos	TAG(50:0) - multiple with 18:1 as central chain
M1	TAG_16:0_7	TAG	850.8	577.793	pos	TAG(50:0) - multiple with 16:0 as central chain
M1	TAG_18:0_8	TAG	852.8	551.793	pos	TAG(51:6) - multiple with 18:0 as central chain
M1	TAG_16:0_8	TAG	852.8	579.793	pos	TAG(51:6) - multiple with 16:0 as central chain
M1	TAG_16:1_10	TAG	870.8	599.793	pos	TAG(52:5) - multiple with 16:1 as central chain
M1	TAG_18:1_11	TAG	872.8	573.793	pos	TAG(52:4) - multiple with 18:1 as central chain
M1	TAG_16:0_11	TAG	872.8	599.793	pos	TAG(52:4) - multiple with 16:0 as central chain
M1	TAG_16:1_11	TAG	872.8	601.793	pos	TAG(52:4) - multiple with 16:1 as central chain
M1	TAG_18:1_12	TAG	874.8	575.793	pos	TAG(52:3) - multiple with 18:1 as central chain
M1	TAG_16:0_12	TAG	874.8	601.793	pos	TAG(52:3) - multiple with 16:0 as central chain
M1	TAG_16:1_12	TAG	874.8	603.793	pos	TAG(52:3) - multiple with 16:1 as central chain
M1	TAG_18:0_14	TAG	878.8	577.793	pos	TAG(52:1) - multiple with 18:0 as central chain
M1	TAG_18:1_14	TAG	878.8	579.793	pos	TAG(52:1) - multiple with 18:1 as central chain
M1	TAG_16:0_14	TAG	878.8	605.793	pos	TAG(52:1) - multiple with 16:0 as central chain
M1	TAG_18:0_15	TAG	880.8	579.793	pos	TAG(52:0) - multiple with 18:0 as central chain
M1	TAG_18:1_19	TAG	898.8	599.793	pos	TAG(54:5) - multiple with 18:1 as central chain
M1	TAG_18:2_19	TAG	898.8	601.793	pos	TAG(54:5) - multiple with 18:0 as central chain
M1	22	glycerolipids containing 18:1 residue - positive ion mode	900.5	601.199	pos	TAG (54:4)
M1	TAG_18:0_20	TAG	900.8	599.793	pos	TAG(54:4) - multiple with 18:0 as central chain
M1	TAG_18:1_20	TAG	900.8	601.793	pos	TAG(54:4) - multiple with 18:1 as central chain
M1	TAG_18:0_21	TAG	902.8	601.793	pos	TAG(54:3) - multiple with 18:0 as central chain
M1	TAG_20:0_23	TAG	906.8	577.793	pos	TAG(54:1) - multiple with 20:0 as central chain
M1	TAG_18:1_23	TAG	906.8	607.793	pos	TAG(54:1) - multiple with 18:1 as central chain
M1	TAG_18:1_35	TAG	946.8	647.793	pos	TAG(57:2) - multiple with 18:1 as central chain
